# Supplementary material for: SUMOhydro: A Novel Method for the Prediction of Sumoylation Sites Based on Hydrophobic Properties
Source: PLoS One. 2012 Jun 14;7(6):e39195. doi: 10.1371/journal.pone.0039195 (PMC3375222; doi:10.1371/journal.pone.0039195)
Supplement: Document S2 — contains the sumoylation sites (Positive_K) used for training and testing the proposed SUMOhydro predictor. (TXT) [file pone.0039195.s002.txt]

Q99683  1083  DKIVRNLMESLAQGAEEPKLKWEHITTLIASLREFVRSTDR
 P63279  153  AYTIYCQNRVEYEKRVRAQAKKFAPSOOOOOOOOOOOOOOO
 Q9Y6Q9  786  MSQCTSSTIPSSSQEKDPKIKTETSEEGSGDLDNLDAILGD
 Q969V6  499  MVTSPLTQLTLQASPLQILVKEEGPRAGSCCLSPGGRAELE
 P27782  25  SGGGGGGDPELCATDEMIPFKDEGDPQKEKIFAEISHPEEE
 Q92793  998  VASAETNSQQPGPDVPVLEMKTETQAEDTEPDPGESKGEPR
 Q9UBW7  963  SDALDTELLTMTDMMSEDEGKTETTNINSVIIETDIIGSDL
 P29374  418  EYCRSANIQFRTVHHHEPKVKEEKKDLEESMEEALKLDQEM
 Q13547  444  EEEGEGGRKNSSNFKKAKRVKTEDEKEKDPEEKKEVTEEEK
 P03209  517  VTPEASHLLEDPDEETSQAVKALREMADTVIPQKEEAAICG
 Q00613  298  ASPGGSIDERPLSSSPLVRVKEEPPSPPQSPRVEEASPGRP
 Q60974  1330  GTPRATAESFEDGLKYPKQIKRESPPIRAFEGAITKGKPYD
 Q07657  437  PVRQLGREIKQENENLIRSIKTESSPKFLNSPDLPERTKLR
 P10275  520  DVWYPGGMVSRVPYPSPTCVKSEMGPWMDSYSGPYGDMRLE
 P11831  147  VSGAVSGAKPGKKTRGRVKIKMEFIDNKLRRYTTFSKRKTG
 P54253  194  LEAYSTLLANMGSLSQTPGHKAEQQQQQQQQQQQQHQHQQQ
 Q90YL1  253  GPPTPPTTPKTDIQPGKPDLKREGRPLQENGRQPPHIDFRD
 P42575  77  LEHLLEKDIITLEMRELIQAKVGSFSQNVELLNLLPKRGPQ
 Q61164  74  VNSSVQMVMMEQLDPTLLQMKTEVMEGTVAPEAEAAVDDTQ
 Q9UER7  631  TSFNGGVSPHNWGDSGPPCKKSRKEKKQTGSGPLGNSYVER
 Q9NZG4  440  CENVKEIKVKEENETEIKEIKMEEERNIIPREEKPIEDEIE
 Q8N4C6  1641  KEKEPGNSALEEREQEKFNLKEELERCKVQSSTLVSSLEAE
 Q13485  113  VIYARLWRWPDLHKNELKHVKYCQYAFDLKCDSVCVNPYHY
 Q3U1U7  542  SLPVTIGTPCNPVLSLDVPIKMENESGSQDIVEASTTSCLW
 Q99607  657  LLTRSPTPAPFSPFNPTSLIKMEPHDIOOOOOOOOOOOOOO
 Q96EB6  734  GAGFGTDGDDQEAINEAISVKQEVTDMNYPSNKSOOOOOOO
 P48679  201  KQLQDEMLRRVDAENRLQTLKEELDFQKNIYSEELRETKRR
 O56136  84  LVQWRRVSKAPEALFFVQFEKGESYFHLHILVETTGVKSMV
 Q13285  119  YKRDRALKQQKKAQIRANGFKLETGPPMGVPPPPPPAPDYV
 P00441  76  AGCTSAGPHFNPLSRKHGGPKDEERHVGDLGNVTADKDGVA
 P43694  365  GASSNSSNATTSSSEEMRPIKTEPGLSSHYGHSSSVSQTFS
 P37840  102  VEGAGSIAAATGFVKKDQLGKNEEGAPQEGILEDMPVDPDN
 P19419  230  AEEAGLPLQVILTPPEAPNLKSEELNVEPGLGRALPPEVKV
 Q15744  121  ALGPGIYSSPGSYDPRAVAVKEEPRGPEGSRAASRGSYNPL
 P17544  118  LVAAAGPLDMSLPSTPDIKIKEEEPVEVDSSPPDSPASSPC
 Q13002  886  RMSLKCQRRLKHKPQAPVIVKTEEVINMHTFNDRRLPGKET
 Q9H3D4  588  QGLTTIYQIEHYSMDDLASLKIPEQFRHAIWKGILDHRQLH
 Q08211  76  DAQSNAARDFVNYLVRINEIKSEEVPAFGVASPPPLTDTPD
 P04150  293  LPQVKTEKEDFIELCTPGVIKQEKLGTVYCQASFPGANIIG
 Q9Z0Z7  202  SIFSSHQTTAPPQEVNNIFIKQELPIPDLHLSVPSQQGHLY
 Q9SUI1  258  MMINNSNWTLNDIVFGSKCKKQEHHIYREASDCNSSAEFFS
 P05627  229  QPPHHLPQQIPVQHPRLQALKEEPQTVPEMPGETPPLSPID
 P10242  527  DESGIVAEFQENGPPLLKKIKQEVESPTDKSGNFFCSHHWE
 Q5UBU5  571  KQKRNNCSEKKPLPFLAASIKQEEAVSSCPFASQVPVKRQS
 Q14191  496  LKSLENLNSGTVEPTHSKCLKMERNLGLPTKEEEEDDENEA
 Q13263  750  SLDQPGGTLDLTLIRARLQEKLSPPYSSPQEFAQDVGRMFK
 P33244-2  418  DIKPTPISPGYQQAYPNMNIKQEIQIPQVSSLTQSPDSSPS
 Q13485  159  PGIDLSGLTLQSNAPSSMMVKDEYVHDFEGQPSLSTEGHSI
 Q99683  1114  LREFVRSTDRKIIATTLSKLKLELDFDSHGISQVQVVLFGF
 P27540  245  LSTSENALTGRILDLKTGTVKKEGQQSSMRMCMGSRRSFIC
 P42858  91  PPPPPPPPGPAVAEEPLHRPKKELSATKKDRVNHCLTICEN
 Q3U1U7  583  LGTSDMARGHLVGFPARMHLKTEPDYRQQACTPHLGHGMLG
 Q8WXI9  33  LLKRSLDPADERDDVLAKRLKMEGHEAMERLKMLALLKRKD
 P54253  16  OOOOOMKSNQERSNECLPPKKREIPATSRSSEEKAPTLPSD
 Q03933  82  VRQLNMYGFRKVVHIDSGIVKQERDGPVEFQHPYFKQGQDD
 Q16665  391  MTQLFTKVESEDTSSLFDKLKKEPDALTLLAPAAGDTIISL
 P32457  4  OOOOOOOOOOOOOOOOOMSLKEEQVSIKQDPEQEERQHDQF
 P04150  703  QELFDEIRMTYIKELGKAIVKREGNSSQNWQRFYQLTKLLD
 Q86YP4  487  QQEQEIEQRLLQQGTAPAQAKAEPTAAPHPVLKQVIKPRRK
 Q86YP4  30  SQKRALERDPTEDDVESKKIKMERGLLASDLNTDGDMRVTP
 P03206  12  OOOOOOOOOMMDPNSTSEDVKFTPDPYQVPFVQAFDQATRV
 P36956  123  APTPLKMYPSMPAFSPGPGIKEESVPLSILQTPTPQPLPGA
 P13202  450  QSDEEEEEGAQEEREDTVSVKSEPVSEIEEVAPEEEEDGAE
 Q92993  430  GLLSYRSYWSQTILEILMGLKSESGERPQITINEISEITSI
 P12757  50  KKMITDIHVNGKTINKVPTVKKEHLDDYGEAPVETDGEHVK
 P54132  344  DLDTSDRKEDVLSTSKDLLSKPEKMSMQELNPETSTDCDAR
 P08235  494  GPPVPGFDGNCEGSGFPVGIKQEPDDGSYYPEASIPSSAIV
 Q9Y458  63  EEEERRSSAAGKSEPLEKQPKTEPSTSASSGCGSDSGYGNS
 P78347  991  SQLEVPATEEIKETDGSSQIKQEPDPTWOOOOOOOOOOOOO
 P08235  953  DLVSDLLEFCFYTFRESHALKVEFPAMLVEIISDQLPKVES
 Q60974  152  TLPEGLRSSANAKKDPAFGVKHEAPSSPLSGQPCGDDQNAS
 P78347  221  VTDADRSILSPGGSCGPIKVKTEPTEDSGISLEMAAVTVKE
 P42858  15  OOOOOOMATLEKLMKAFESLKSFQQQQQQQQQQQQQQQQQQ
 Q13285  194  PGAHGPLAGYLYPAFPGRAIKSEYPEPYASPPQPGLPYGYP
 O60812  237  NAKSEEEQSSSSMKKDETHVKMESEGGAEDSAEEGDPLDDD
 Q13569  330  EVQYTFDLQLAQEDAKKMAVKEEKYDPGYEAAYGGAYGENP
 Q13422  58  STTSGGQQSSKSDRVVASNVKVETQSDEENGRACEMNGEEC
 P97447-2  171  VTCHETKFAKHCVKCNKGLVKAPVWWPMKDNPGTTTASTAK
 P54253  609  KVEDLKTEDFIQSAEISNDLKIDSSTVERIEDSHSPGVAVI
 Q08211  120  NAEGDLPTTMGGPLPPHLALKAENNSEVGASGYGVPGPTWD
 P37840  96  AVAQKTVEGAGSIAAATGFVKKDQLGKNEEGAPQEGILEDM
 Q9UER7  630  STSFNGGVSPHNWGDSGPPCKKSRKEKKQTGSGPLGNSYVE
 P43354  91  YDVKPPCLYQMPLSGQQSSIKVEDIQMHNYQQHSHLPPQSE
 O95365  61  EGREFPTHRSVLAACSQYFKKLFTSGAVVDQQNVYEIDFVS
 Q61164  698  AIIQVEDQNTGAIENIIVEVKKEPDAEPAEGEEEEAQAATT
 Q9UHF7  1192  RPGPTANGASKEKTKAPPNVKNEGPLNVVKTEKVDRSTQDE
 O15169  857  FEEVREDEAVLPVFEEKIIGKVEKVDOOOOOOOOOOOOOOO
 Q9Z0Z7  151  DITHLRTGLYKSQRPCVTQIKTEPVTIFSHQSESTAPPPPP
 P29590  160  CFECEQLLCAKCFEAHQWFLKHEARPLAELRNQSVREFLDG
 P54253  745  EQENGINQGSAQMLSENGELKFPEKMGLPAAPFLTKIEPSK
 Q92786  556  HPCSPAHPPSTAEGLSLSLIKSECGDLQDMSEISPYSGSAM
 P19419  249  LKSEELNVEPGLGRALPPEVKVEGPKEELEVAGERGFVPET
 P54132  331  ASSSSSKCLSTLKDLDTSDRKEDVLSTSKDLLSKPEKMSMQ
 Q9UIS9  538  SPVLVPGCPSKAVDPGLPSVKQEPPDPEEDKEENKDDSASK
 P18031  347  FFPNHQWVKEETQEDKDCPIKEEKGSPLNAAPYGIESMSQD
 Q9Y6Q9  1194  LQQRLQGQQFLNQSRQALELKMENPTAGGAAVMRPMMQPQV
 Q05516  396  PQGFIQRELFSKLGELAVGMKSESRTIGEQCSVCGVELPDN
 P06401  388  EPKDDAYPLYSDFQPPALKIKEEEEGAEASARSPRSYLVAG
 P32457  287  LDLKFMQSVYEKCNLIPVIAKSDILTDEEILSFKKTIMNQL
 Q9UKL3  1813  TYIDLTTESPSSCEVKKDELKSEPGSNCDNSELPGTLHNSH
 P04637  386  SSHLKSKKGQSTSRHKKLMFKTEGPDSDOOOOOOOOOOOOO
 P49716  120  LLPGGPARPLGPGPAAPRLLKREPDWGDGDAPGSLLPAQVA
 Q13547  476  KKEVTEEEKTKEEKPEAKGVKEEVKLAOOOOOOOOOOOOOO
 O00327  259  LCSGARRSFFCRMKCNRPSVKVEDKDFPSTCSKKKADRKSF
 Q99856  398  SSLGLAASTNGSSITPAPKIKKEEDSAIPITVPGRLPVSLA
 P03209  19  OOMRPKKDGLEDFLRLTPEIKKQLGSLVSDYCNVLNKEFTA
 P28360  9  OOOOOOOOOOOOMTSLPLGVKVEDSAFGKPAGGGAGQAPSA
 O00180  274  LLGLIAMLVVLETFCELHELKKFRKMFYVKKDKDEDQVHII
 Q15054  258  FFGKAAMNKFKVNLDSEQAVKEEKIVEQPTVSVTEPKLATP
 Q9BYV9  276  TFREDNSSNSLKPGLARGQIKSEPPSEENEEESITLCLSGD
 Q03330  25  HQIEEDHLDGATTDPEVKRVKLENNVEEIQPEQAETNKQEG
 P10636  657  SKCGSLGNIHHKPGGGQVEVKSEKLDFKDRVQSKIGSLDNI
 P00445  19  OOMVQAVAVLKGDAGVSGVVKFEQASESEPTTVSYEIAGNS
 P35712  417  TVSPTGIKNEKRGTSPVTQVKDEAAAQPLNLSSRPKTAEPV
 P03243  104  YPELRRILTITEDGQGLKGVKRERGACEATEEARNLAFSLM
 Q9BYV9  580  EHQEPGLMGDGMYNQVRPQIKCEQSYGTNSSDESGSFSEAD
 Q05397  152  GFLNQFTEDKPTLNFFYQQVKSDYMLEIADQVDQEIALKLG
 P19419  254  LNVEPGLGRALPPEVKVEGPKEELEVAGERGFVPETTKAEP
 P41161  293  HGVPGMPGPPAHGFQSPMGIKQEPRDYCVDSEVPNCQSSYM
 P21538  807  KSINEISKELVDYFSSNISMKTENOOOOOOOOOOOOOOOOO
 Q09472  1024  DCKMESTETEERSTELKTEIKEEEDQPSTSATQSSPAPGQS
 P17676  174  PGCFAPLHPPPPPPPPPAELKAEPGFEPADCKRKEEAGAPG
 P16220  285  GVVMASSPALPTQPAEEAARKREVRLMKNREAARECRRKKK
 P21063  95  KTWEEGRNTCKALNPNSDLIKIETPNELSFLRSLRRGYWVG
 Q9NZG4  429  PEKVVNKQCKECENVKEIKVKEENETEIKEIKMEEERNIIP
 P32457  465  EIEMKTVFQQKVSEKEKKLQKSETELFARHKEMKEKLTKQL
 P51003  736  TSSTDLSDIPALPANPIPVIKNSIKLRLNROOOOOOOOOOO
 P11978  1128  ADAKIMPKDILQITKKPLMVKNVKPSSPPDVKSLVQLSTME
 P15976  137  PPQAVEDLDGKGSTSFLETLKTERLSPDLLTLGPALPSSLP
 P04150  277  IKDNGDLVLSSPSNVTLPQVKTEKEDFIELCTPGVIKQEKL
 Q09472  1020  SKVEDCKMESTETEERSTELKTEIKEEEDQPSTSATQSSPA
 Q9NP62  156  FWRHDGRFIFFQSKGEHDHPKPETKLEAEARRAMKKVNTAP
 Q01543  67  KINPLPPQQEWINQPVRVNVKREYDHMNGSRESPVDCSVSK
 P23769  389  VCNACGLYYKLHNVNRPLTMKKEGIQTRNRKMSNKSKKSKK
 P18356  573  FGDSYIIIGVEPGQLKLNWFKKGSSIGQMFETTMRGAKRMA
 P22460  536  VSNFNYFYHRETDHEEPAVLKEEQGTQSQGPGLDRGVQRKV
 P11387  328  YFKAQTEARKQMSKEEKLKIKEENEKLLKEYGFCIMDNHKE
 Q9H3D4  676  DEWNDFNFDMDARRNKQQRIKEEGEOOOOOOOOOOOOOOOO
 P35520  211  TPTNARFDSPESHVGVAWRLKNEIPNSHILDQYRNASNPLA
 P19544  177  TPSYGHTPSHHAAQFPNHSFKHEDPMGQQGSLGEQQYSVPP
 P19544  73  GPAPPPAPPPPPPPPPHSFIKQEPSWGGAEPHEEQCLSAFT
 P15873  164  FSKIVRDLSQLSDSINIMITKETIKFVADGDIGSGSVIIKP
 Q16849  754  NIKKNRHPDFLPYDHARIKLKVESSPSRSDYINASPIIEHD
 O95600  67  TSPTLLDANPMENPALFNDIKIEPPEELLASDFSLPQVEPV
 Q7M6S5  175  PFKVIIKPPVPPAPIMLPLIKQEDIKPEPDFTIQYRNKIID
 P43268  96  QFVPDFHSENLAFHSPTTRIKKEPQSPRTDPALSCSRKPPL
 P03209  213  CKWVFTYPVLEEMFQTMVSSKTGHLTDDVKDVRALIKTLPR
 O75030  289  GLPPPGLTISNSCPANLPNIKRELTACIFPTESEARALAKE
 Q15596  788  RLDSKTDPASNTKLIAMKTEKEEMSFEPGDQPGSELDNLEE
 P54132  347  TSDRKEDVLSTSKDLLSKPEKMSMQELNPETSTDCDARQIS
 Q2QGD7  660  PTSSSTPRENASVPELLAPIKVEPDSPSRPGAVGQQEGSHG
 Q9H2X6  1191  TYISASPASTVYTGYPLSPAKVNQYPYIOOOOOOOOOOOOO
 P18412  54  SQSALDDMFPEAVVSTAACVKNEAEDNINLIDTHPQFELVN
 P51448  240  SFYLDIQPSPDQSGLDINGIKPEPICDYTPASGFFPYCSFT
 P06400  720  LDQIMMCSMYGICKVKNIDLKFKIIVTAYKDLPHAVQETFK
 P32504  651  RIKKSKIDDADKFIRDNQPIKKEENIVNEDGPNTSRRTKRP
 P23769  222  AARGEDKDGVKYQVSLTESMKMESGSPLRPGLATMGTQPAT
 P14921  15  OOOOOOMKAAVDLKPTLTIIKTEKVDLELFPSPDMECADVP
 Q9Y5Q3  32  PTSPLAMEYVNDFDLLKFDVKKEPLGRAERPGRPCTRLQPA
 P36508  411  SAAEESPPPKRPRIAYLSEVKEERDDIPAQVAMVTEEDGAP
 P19793  108  STGSPQLSSPMNPVSSSEDIKPPLGLNGVLKVPAHPSGNMA
 P32504  779  KVTRIIEQKLGSHTGKFSTLKRPQLYMTEEHNVGFDMEVPK
 P51003  507  HVKRKQLHQLLPNHVLQKKKKHSTEGVKLTALNDSSLDLSM
 Q6XA64  802  SEDEEDGNNNIDSSILKKTIKSEPNSESSSESDDCTSEDNY
 P06786  1277  KTEEEENAPSSTSSSSIFDIKKEDKDEGELSKISNKFKKIS
 P25490  288  IDLSDPKQLAEFARMKPRKIKEDDAPRTIACPHKGCTKMFR
 Q15054  444  VHRPPAMTVKKEPREERKGPKKGTAALGKANRQVSITGFFQ
 P57682  10  OOOOOOOOOOOMLMFDPVPVKQEAMDPVSVSYPSNYMESMK
 Q06413  391  STHLSQSSNLSLPSTQSLNIKSEPVSPPRDRTTTPSRYPQH
 Q60974  1117  ISLGLPRQQESTKAAPLTYIKQEEFSPRSQNSQPEGLLVRA
 Q9Y230  456  ESRSTQYMKEYQDAFLFNELKGETMDTSOOOOOOOOOOOOO
 P12757  383  NQSKTDAPSGMELQSWYPVIKQEGDHVSQTHSFLHPSYYLY
 P43354  577  GKLPELRTLCTQGLQRIFYLKLEDLVPPPAIIDKLFLDTLP
 Q92993  451  SESGERPQITINEISEITSIKKEDVISTLQYLNLINYYKGQ
 P11387  103  DRDKEKRKEEKVRASGDAKIKKEKENGFSSPPQIKDEPEDD
 Q05516  387  DFSTYGGLLPQGFIQRELFSKLGELAVGMKSESRTIGEQCS
 Q15596  731  TGKDLSQESSSTAPGSEVTIKQEPVSPKKKENALLRYLLDK
 P06786  1246  FERILLEQKLVTKSKAPTKIKKEKTPSVSETKTEEEENAPS
 Q13426  210  KIRSLHNKLLNAAQEREKDIKQEGETAICSEMTADRDPVYD
 Q90YL1  61  SDTENTRPQENTFPKGDQELKKETEDEKFPVCIREAVSQVL
 Q15596  239  EAHQKYETMQCFAVSQPKSIKEEGEDLQSCLICVARRVPMK
 P49715  161  GRLEPLYERVGAPALRPLVIKQEPREEDEAKQLALAGLFPY
 Q64127  724  PAGADSTHKVPVVMLEPIRIKQENSGPPENYDFPVVIVKQE
 Q12772  464  FSPYSIDSEPGSPLLDDAKVKDEPDSPPVALGMVDRSRILL
 P54132  317  DTDFVPPSPEEIISASSSSSKCLSTLKDLDTSDRKEDVLST
 Q14526  333  SPGPEPPGRPDGPSLLYRWMKHEPGLGSYGDELGRERGSPS
 Q13363  428  SHGLPPVAHPPHAPSPGQTVKPEADRDHASDQLOOOOOOOO
 Q15788  774  DKDEKDLRSTPNLSLDDVKVKVEKKEQMDPCNTNPTPMTKP
 Q8N2W9  35  FRVSDLQMLLGFVGRSKSGLKHELVTRALQLVQFDCSPELF
 Q9UKF6  465  VHNPRNTEAVTLNFRGEKLAKVMGFLADKKPEQGQRVSGIL
 Q9Y6K9  277  GMQLEDLKQQLQQAEEALVAKQEVIDKLKEEAEQHKIVMET
 Q64127  742  RIKQENSGPPENYDFPVVIVKQESDEESRPQNTNYPRSILT
 P25963  21  MFQAAERPQEWAMEGPRDGLKKERLLDDRHDSGLDSMKDEE
 P43268  226  PAPYQHQLSEPCPPYPQQSFKQEYHDPLYEQAGQPAVDQGG
 P34896  38  HDKMLAQPLKDSDVEVYNIIKKESNRQRVGLELIASENFAS
 Q8TBT7  38  VGADIIQLPQIVVVGTQSSGKSSVLESLVGRDLLPRGTGIV
 P97447-2  144  KDCFTCSNCKQVIGTGSFFPKGEDFYCVTCHETKFAKHCVK
 P57682  198  SSMQVPVIESYEKPISQKKIKIEPGIEPQRTDYYPEEMSPP
 Q6FI27  292  VLGTPTREQIREMNPNYTEFKFPQIKAHPWTKVFRPRTPPE
 P32457  11  OOOOOOOOOOMSLKEEQVSIKQDPEQEERQHDQFNDVQIKQ
 P15330-2  382  HQDGRQTNMNCWNTQNIPPIKTEPRDTSPQPFGLSYRAPPE
 P16649  270  DTGSATTATTTTATETEIKPKEEDATPASLHQDHYLVPYNQ
 P06748  263  SVEDIKAKMQASIEKGGSLPKVEAKFINYVKNCFRMTDQEA
 O92597  158  ERLCTKAKQGAGRPVPASVVKAEVCDQSHSPTRKQGRYGRV
 P03116  514  NALDGYPVSIDRKHKAAVQIKAPPLLVTSNIDVQAEDRYLY
 P78347  456  HELLNSTREDLQLDKPASGVKEEWYARITKLRKMVDQLFCK
 Q99683  535  VETILIYKHFVKLTTEQPVAKQELVDFWMDFLVEATKTDVT
 P56524  559  PYLDRLPGQKEAHAQAGVQVKQEPIESDEEEAEPPREVEPG
 Q9U1H5  438  GGGGGGQVSCQSHSPSDSSIKSEPVSPSPSAIALNNNNNIN
 P22460  221  RFYQLGDEAMERFREDEGFIKEEEKPLPRNEFQRQVWLIFE
 P32504  556  ERPSQLTFASSHNPDTHPTQKQESEGPLQMSQLDTTQLNEL
 P15873  127  KKDRIAEYSLKLMDIDADFLKIEELQYDSTLSLPSSEFSKI
 P28360  127  RPLGHFSVGGLLKLPEDALVKAESPEKPERTPWMQSPRFSP
 Q07869  185  GMSHNAIRFGRMPRSEKAKLKAEILTCEHDIEDSETADLKS
 P10914  275  GYLLNEPGVQPTSVYGDFSCKEEPEIDSPGGDIGLSLQRVF
 P06778  11  OOOOOOOOOOMNEIMDMDEKKPVFGNHSEDIQTKLDKKLGP
 P01100  265  NDPEPKPSVEPVKSISSMELKTEPFDDFLFPASSRPSGSET
 P29590  490  NTTTAQKRKCSQTQCPRKVIKMESEEGKEARLARSSPEQPR
 Q9UKF6  462  HIEVHNPRNTEAVTLNFRGEKLAKVMGFLADKKPEQGQRVS
 P55055  448  LRTLSSVHSEQVFALRLQDKKLPPLLSEIWDVHEOOOOOOO
 Q04110  5  OOOOOOOOOOOOOOOOMTVIKTEPTTEVTLYSPPSKESLSK
 Q13263  554  PGTAPAGTPGAPPLAGMAIVKEEETEAAIGAPPTATEGPET
 P51003  740  DLSDIPALPANPIPVIKNSIKLRLNROOOOOOOOOOOOOOO
 Q9UPW6  233  NVSATKCQEFGRWYKKYKKIKVERVERENLSDYCVLGQRPM
 P78347  240  VKTEPTEDSGISLEMAAVTVKEESEDPDYYQYNIQAGPSET
 Q3U1U7  660  CSHSESQHPSLDQDCRAPIVKREPLDSPSWAAPGQVTVPRM
 Q12216  438  KPIHNSSAVITDTVNQNHSVKNENQGTVKQEQDYDSRNAFD
 P10242  503  PLKMLPQTPSHLVEDLQDVIKQESDESGIVAEFQENGPPLL
 P46099  56  TQDLGPGPPNPTGPSLHVSLKSEDPSGEDDERDVTCAWDPD
 Q9BYV9  421  EVSNFTMGSPLRGPGLEALCKQEGELDRRSVIFSSSACDQV
 Q60591  684  NGKRKRSQPQHFTYHPVPAIKTEPSDEYEPSLICSPAHGGL
 P55265  418  NASNNMVTTEKVENGQEPVIKLENRQEARPEPARLKPPVHY
 Q9UPW6  350  QHPQAINQQFLNHPPIPRAVKPEPTNSSVEVSPDIYQQVRD
 P32457  30  IKQDPEQEERQHDQFNDVQIKQESQDHDGVDSQYTNGTQND
 Q13263  804  SIIGLQRFFETRMNEAFGDTKFSAVLVEPPPMSLPGAGLSS
 P04591  475  PTAPPEESFRSGVETTTPPQKQEPIDKELYPLTSLRSLFGN
 O75030  423  GLSLIPSTGLCSPDLVNRIIKQEPVLENCSQDLLQHHADLT
 Q9BYV9  202  RDQMLPEPISFEAAAIPVAEKEEALLPEPDVPTDTKESSEK
 P48552  756  ESTQEHSERALSEQILMVKIKSEPCDDLQIPNTNVHLSHDA
 O15265  257  PMHPIQQSRVPHGRIMTPSVKVEKIHPKMDGTLLKSAVGPT
 P20941  33  FEGQATHTGPKGVINDWRKFKLESQDSDSIPPSKKEILRQM
 P36956  418  KDLVSACGSGGNTDVLMEGVKTEVEDTLTPPPSDAGSPFQS
 P05455  41  IEYYFGDFNLPRDKFLKEQIKLDEGWVPLEIMIKFNRLNRL
 P56817  275  RREWYYEVIIVRVEINGQDLKMDCKEYNYDKSIVDSGTTNL
 Q60974  260  YDENRKKAEEAHKIFEGLGPKVELPLYNQPSDTKVYHENIK
 P35712  404  KMPSTPQPPNTAGTVSPTGIKNEKRGTSPVTQVKDEAAAQP
 Q16514  19  OOMNQFGPSALINLSNFSSIKPEPASTPPQGSMANSTAVVK
 Q07666  96  ATVGGPAPTPLLPPSATASVKMEPENKYLPELMAEKDSLDP
 P41212  99  LRPIDSNTFEMNGKALLLLTKEDFRYRSPHSGDVLYELLQH
 P48552  1154  SRPHSANGEVYGLLGSVLTIKKESEOOOOOOOOOOOOOOOO
 Q13263  676  LQDVPGEEWSCSLCHVLPDLKEEDGSLSLDGADSTGVVAKL
 P00445  69  HEFGDATNGCVSAGPHFNPFKKTHGAPTDEVRHVGDMGNVK
 Q9LSE2  393  PTSSSFHPLTPTPQTLSCRVKEELCPSSLPSPKGQQARVEV
 B3LM77  621  TERKLTGDNEHPPPSWSPKIKREKSSVSQKDEEDDFDDDFS
 Q05516  242  AGPEEPTLAGGGRHPGVAEVKTEMMQVDEVPSQDSPGAAES
 P42858  6  OOOOOOOOOOOOOOOMATLEKLMKAFESLKSFQQQQQQQQQ
 P18031  335  RILEPHNGKCREFFPNHQWVKEETQEDKDCPIKEEKGSPLN
 P08235  89  ELLPCLQQDNNRPGILTSDIKTELESKELSATVAESMGLYM
 O56136  447  VIDGNSTTFEHQQPLQDRMFKFELTRRLEHDFGKVTKQEVK
 Q99497  130  TALLAHEIGFGSKVTTHPLAKDKMMNGGHYTYSENRVEKDG
 P40460  231  GGSNWHKFLGMLHWMVRTNIKLDMCLNKVDRSLINQNTQEI
 Q9SJN0  391  RSRARKQAYTVELEAELNQLKEENAQLKHALAELERKRKQQ
 Q969V6  624  PATNHIDPCAVAPGPPSVVVKQEALQPEPEPVPAPQLLLGP
 P05549  10  OOOOOOOOOOOMLWKLTDNIKYEDCEDRHDGTSNGTARLPQ
 Q07979  328  LIWLERIGYMDLYEKNEKKVKQEELLNTNEEGINRKQNDEN
 P63279  14  OOOOOOOMSGIALSRLAQERKAWRKDHPFGFVAVPTKNPDG
 Q7M6S5  180  IKPPVPPAPIMLPLIKQEDIKPEPDFTIQYRNKIIDTAGCI
 Q9Y4L2  263  VKTEPVDFLDPFTCNVSVPIKDELLPVMSLPSSELLSKPFT
 Q60591  897  RAAKNGPSDQKEALPTGVTVKQEQNLDQTYLDDVNEIIRKE
 P32457  63  YTNGTQNDDSERFEAAESDVKVEPGLGMGITSSQSEKGQVL
 P61086  14  OOOOOOOMANIAVQRIKREFKEVLKSEETSKNQIKVDLVDE
 Q04110  101  KPSESKKKENIVAYNDTPGIKTEHTAFQPLTPISKKRALKE
 O42934  198  VEMILDSRMKKDGSGFQYYLKWEGYDDPSDNTWNDEEDCAG
 P32457  443  EFDPISKQLEEKTLHEAKLAKLEIEMKTVFQQKVSEKEKKL
 P51003  444  PKENPDKEEFRTMWVIGLVFKKTENSENLSVDLTYDIQSFT
 Q969V6  576  EQEKRAQQPAPAPAPLGTPVKQENSFSSCQLSQQPLGPAHP
 P08235  399  EVESAISNGVTGQLNIVQYIKPEPDGAFSSSCLGGNSKINS
 P08235  428  SSCLGGNSKINSDSSFSVPIKQESTKHSCSGTSFKGNPTVN
 P37231  395  FMTREFLKSLRKPFGDFMEPKFEFAVKFNALELDDSDLAIF
 Q9H2X6  32  VQVFSPHTLQSSAFCSVKKLKIEPSSNWDMTGYGSHSKVYS
 Q02447  551  SAGIQLHPGENADSPADIRIKEEEPDPEEWQLSGDSTLNTN
 P27782  267  GPPGPHTTGIPHPAIVTPQVKQEHPHTDSDLMHVKPQHEQR
 Q03188  721  VDDEEVHGSSDDSKQSKVIPKNRIHHKLVLPSNTPNVRRTK
 P46060  524  SSSFNSNTFLTRLLVHMGLLKSEDKVKAIANLYGPLMALNH
 P20263  118  VESNSEGTSSEPCADRPNAVKLEKVEPTPEESQDMKALQKE
 Q16621  368  EEYALQQAADGTIFLVPRGTKMEATDOOOOOOOOOOOOOOO
 P23497  297  AELHNHGIQINSCSVRLVDIKKEKPFSNSKVECQAQARTHH
 Q92797  361  SSKDTRKRPRDDSDSTLKKMKLEPNLGEDDEDKDLEPGPSG
 O15525  14  OOOOOOOMTTPNKGNKALKVKREPGENGTSLTDEELVTMSV
 P48432  247  MSYSQQGTPGMALGSMGSVVKSEASSSPPVVTSSSHSRAPC
 P09450  237  PPFAGGHPAQLGLSRGASAFKEEPQTVPEARSRDATPPVSP
 Q13422  241  ERCHNYLESMGLPGTLYPVIKEETNHSEMAEDLCKIGSERS
 Q9UQR1  115  ETHERLPQGLQYALNVPISVKQEITFTDVSEQLMRDKKQIR
 P55854  11  OOOOOOOOOOMSEEKPKEGVKTENDHINLKVAGQDGSVVQF
 O00541  517  AALEEQRMEGKKPRVMAGTLKLEDKQRLAQEEESEAKRLAI
 Q04322  498  IDSIMRILATLLSNSRDHLLKMGFDDMLELLKSGLLDAYIK
 O60315  391  NKLENGKPLSMSEQTGLLKIKTEPLDFNDYKVLMATHGFSG
 P11387  436  WTENIQGSIKYIMLNPSSRIKGEKDWQKYETARRLKKCVDK
 P05750  212  PAKSRTGPKALPDAVTIIEPKEEEPILAPSVKDYRPAEETE
 O15169  860  VREDEAVLPVFEEKIIGKVEKVDOOOOOOOOOOOOOOOOOO
 Q03188  746  HKLVLPSNTPNVRRTKRTRLKPLEYWRGERIDYQGRPSGGF
 Q9UKF6  545  LLCYQLQKLTGDVEELEIQEKPALKVFKNITVIQEPGMVVL
 P06778  220  KRRQLTKVTNTNPDSTKNLVKIENTVSRGTPMMAAPAEANS
 Q12216  446  VITDTVNQNHSVKNENQGTVKQEQDYDSRNAFDTNLRNGSN
 P51003  445  KENPDKEEFRTMWVIGLVFKKTENSENLSVDLTYDIQSFTD
 P55055  410  GRVEALQQPYVEALLSYTRIKRPQDQLRFPRMLMKLVSLRT
 O60016  109  QHQTSKSVPRSQRFSRELNVKKENKKVFSSQTTKRQSRKQS
 P43268  322  PLRPFPDDVCVVPEKFEGDIKQEGVGAFREGPPYQRRGALQ
 Q9UIS9  499  ALLQEAQCSGLSWVVALPQVKQEKADTQDEWTPGTAVLTSP
 O60315  866  HNSVSSSSENSDEPLNLTFIKKEFSNSNNLDNKSTNPVFSM
 P18356  227  HGSCVTTMAKNKPTLDFELIKTEAKQPATLRKYCIEAKLTN
 P11387  153  IKPLKRPRDEDDADYKPKKIKTEDTKKEKKRKLEEEEDGKL
 P51003  506  MHVKRKQLHQLLPNHVLQKKKKHSTEGVKLTALNDSSLDLS
 P04456  61  ARAPKYASKAVPHYNRLDSYKVIEQPITSETAMKKVEDGNI
 Q15542  14  OOOOOOOMAALAEEQTEVAVKLEPEGPPTLLPPQAGDGAGE
 Q07979  322  DSTTRGLIWLERIGYMDLYEKNEKKVKQEELLNTNEEGINR
 P43004  571  KVTLAANGKSADCSVEEEPWKREKOOOOOOOOOOOOOOOOO
 P43268  260  PAVDQGGVNGHRYPGAGVVIKQEQTDFAYDSDVTGCASMYL
 Q9UHF7  1201  SKEKTKAPPNVKNEGPLNVVKTEKVDRSTQDELSTKCVHCG
 P29590  65  APASEEEFQFLRCQQCQAEAKCPKLLPCLHTLCSGCLEASG
 Q9UQR1  356  SDLKKDKNDYLPLYSSSTKVKDEYMVAEYAVEMPHSSVGGS
 P09874  486  TKSLQELFLAHILSPWGAEVKAEPVEVVAPRGKSGAALSKK
 P41161  89  FVPDFQSDNLVLHAPPPTKIKRELHSPSSELSSCSHEQALG
 P17655  390  TAGGCRNYPNTFWMNPQYLIKLEEEDEDEEDGESGCTFLVG
 P32458  412  LQREKELREIEARLEKEAKIKQEEOOOOOOOOOOOOOOOOO
 Q03188  534  TSTVTKSRRISRRPSDWWVVKSEESPVYSNSSVRNELPMHH
 Q92797  483  GPGVEQTKQCKEEPKEEKVVKTESVLIKRRLSAQGQAISVV
 Q61656  53  KFGNPGEKLVKKKWNLDELPKFEKNFYQEHPDLARRTAQEV
 P10275  386  PLALAGPPPPPPPPHPHARIKLENPLDYGSAWAAAAAQCRY
 Q9UKL0  294  VDQNKESKKEVPPTETVPQVKKEKHSTQAKNRAKRKPPKGM
 P37231  107  DPVVADYKYDLKLQEYQSAIKVEPASPPYYSEKTQLYNKPH
 P51974  309  NLSTHQTYPVVADPHSPYAIKQETPELSSSSSTPSSLSSSA
 Q9UNR9  560  GKDEQINKGHCDSSTRIKSKKEEKRSTSLSSPRNLNSSVRG
 P05627  257  EMPGETPPLSPIDMESQERIKAERKRMRNRIAASKCRKRKL
 P54253  697  SVGDVCISLTLKNLKNGSVKKGQPVDPASVLLKHSKADGLA
 Q05193  376  LSGGARINRIFHERFPFELVKMEFDEKELRREISYAIKNIH
 Q92793  1033  SKGEPRSEMMEEDLQGASQVKEETDIAEQKSEPMEVDEKKP
 Q15788  732  KDSASTSVSVTGQVQGNSSIKLELDASKKKESKDHQLLRYL
 Q13263  575  EEETEAAIGAPPTATEGPETKPVLMALAEGPGAEGPRLASP
 P29374  444  LEESMEEALKLDQEMPLTEVKSEPEENIDSNSESEREEIEL
 P10914  299  EIDSPGGDIGLSLQRVFTDLKNMDATWLDSLLTPVRLPSIQ
 Q9Y6K9  309  EQHKIVMETVPVLKAQADIYKADFQAERQAREKLAEKKELL
 P41970  162  LYSSFTINSLQNPPDAFKAIKTEKLEEPPEDSPPVEEVRTV
 Q02447  120  AQLGGAPNRWEVLSATPTTIKDEAGNLVQIPSAATSSGQYV
 P42224  703  RPKEAPEPMELDGPKGTGYIKTELISVSEVHPSRLQTTDNL
 P41212  11  OOOOOOOOOOMSETPAQCSIKQERISYTPPESPVPSYASST
 Q13263  779  QEFAQDVGRMFKQFNKLTEDKADVQSIIGLQRFFETRMNEA
 O00257  494  DLRCVKTRSEAGEPPSSLQVKPETPASAAVAVAAAAAPTTT
 Q16665  477  ETPKPLRSSADPALNQEVALKLEPNPESLELSFTMPQIQDQ
 P16220  304  RKREVRLMKNREAARECRRKKKEYVKCLENRVAVLENQNKT
 Q07657  426  HDSAENEQEMSPVRQLGREIKQENENLIRSIKTESSPKFLN
 P06786  1220  EDYDPSKKNKKSTARKGKKIKLEDKNFERILLEQKLVTKSK
 Q90YL1  365  QHSLSTLNSEQSQSQQRTHIKTEQLSPSHYSDQQQQHSPQQ
 Q9NSC2  1086  NLGPNQNSAVIPANSLSSLIKTEVNGFVHVSPQDSKDTPTS
 Q9Y5Q3  297  VEQLKQEVSRLARERDAYKVKCEKLANSGFREAGSTSDSPS
 O60016  160  ILDDSLHTNSKKLGKTRNEVKEESQKRELVSNSIKEATSPK
 Q9Y4L2  244  RKDHLTRHMKKSHNQELLKVKTEPVDFLDPFTCNVSVPIKD
 Q92793  1056  TDIAEQKSEPMEVDEKKPEVKVEVKEEEESSSNGTASQSTS
