# Supplementary material for: SUMOhydro: A Novel Method for the Prediction of Sumoylation Sites Based on Hydrophobic Properties
Source: PLoS One. 2012 Jun 14;7(6):e39195. doi: 10.1371/journal.pone.0039195 (PMC3375222; doi:10.1371/journal.pone.0039195)
Supplement: Document S4 — contains the sumoylation sites (Positive_test.txt) that were used in the independent test dataset. (TXT) [file pone.0039195.s004.txt]

O80982  315  CLEAMNVMMRDGNLEAALDVKVEDLVGSPLDWDSQDLHDMV
O60566  250  LKSKGKKTARAPIIRVGGALKAPSQNRGLQNPFPQQMQNNS
Q13330  509  ILRPWHAARHPYLPINSAAIKAECTARLPEASQSPLVLKQA
P42582  51  DLSARLEATLAPASCMLAAFKPEAYSGPEAAASGLAELRAE
Q9Y2X3  467  QVDKEDEITEKKAKKAKIKVKVEEEEEEKVAEEEETSVKKK
Q9Y2X3  497  AEEEETSVKKKKKRGKKKHIKEEPLSEEEPCTSTAIASPEK
Q9NX24  5  OOOOOOOOOOOOOOOOMTKIKADPDGPEAQAEACSGERTYQ
O00222-2  903  SELCESLETNSKSSVEFPMVKSGSTSOOOOOOOOOOOOOOO
O00222-2  882  AATMQSKLIQKGNDRPNGEVKSELCESLETNSKSSVEFPMV
O60479  112  YRQYGAYREQPLPAQDPVSVKEEPEAEVRMVNGKPKKVRKP
P32121  400  YATDDDIVFEDFARLRLKGMKDDDYDDQLCOOOOOOOOOOO
P29590  380  RQEEPQSLQAAVRTDGFDEFKVRLQDLSSCITQGKDAAVSK
P29590  400  KVRLQDLSSCITQGKDAAVSKKASPEAASTPRDPIDVDLPE
P29590  497  RKCSQTQCPRKVIKMESEEGKEARLARSSPEQPRPSTSKAV
P05787  285  AQYEDIANRSRAEAESMYQIKYEELQSLAGKHGDDLRRTKT
P05787  364  LAIKDANAKLSELEAALQRAKQDMARQLREYQELMNVKLAL
P05783  207  KVIDDTNITRLQLETEIEALKEELLFMKKNHEEEVKGLQAQ
P05783  372  TRAEGQRQAQEYEALLNIKVKLEAEIATYRRLLEDGEDFNL
P08727  208  RVLDELTLARTDLEMQIEGLKEELAYLKKNHEEEISTLRGQ
P28324  167  YSSFTLNSLNSSNVKLFKLIKTENPAEKLAEKKSPQEPTPS
P63165  7  OOOOOOOOOOOOOOMSDQEAKPSTEDLGDKKEGEYIKLKVI
P61956  11  OOOOOOOOOOMADEKPKEGVKTENNDHINLKVAGQDGSVVQ
O75475-2  250  QPKKDEEGQKEEDKPRKEPDKKEGKKEVESKRKNLAKTGVT
O75475-2  254  DEEGQKEEDKPRKEPDKKEGKKEVESKRKNLAKTGVTSTSD
