# Supplementary material for: SUMOhydro: A Novel Method for the Prediction of Sumoylation Sites Based on Hydrophobic Properties
Source: PLoS One. 2012 Jun 14;7(6):e39195. doi: 10.1371/journal.pone.0039195 (PMC3375222; doi:10.1371/journal.pone.0039195)
Supplement: Document S5 — contains the non-sumoylation sites (Negative_test.txt) that were used in the independent test dataset. (TXT) [file pone.0039195.s005.txt]

O00222-2  6  OOOOOOOOOOOOOOOMVCEGKRSASCPCFFLLTAKFYWILT
O00222-2  20  OMVCEGKRSASCPCFFLLTAKFYWILTMMQRTHSQEYAHSI
O00222-2  57  AHSIRVDGDIILGGLFPVHAKGERGVPCGELKKEKGIHRLE
O00222-2  68  LGGLFPVHAKGERGVPCGELKKEKGIHRLEAMLYAIDQINK
O00222-2  69  GGLFPVHAKGERGVPCGELKKEKGIHRLEAMLYAIDQINKD
O00222-2  71  LFPVHAKGERGVPCGELKKEKGIHRLEAMLYAIDQINKDPD
O00222-2  88  KKEKGIHRLEAMLYAIDQINKDPDLLSNITLGVRILDTCSR
O00222-2  126  CSRDTYALEQSLTFVQALIEKDASDVKCANGDPPIFTKPDK
O00222-2  132  ALEQSLTFVQALIEKDASDVKCANGDPPIFTKPDKISGVIG
O00222-2  143  LIEKDASDVKCANGDPPIFTKPDKISGVIGAAASSVSIMVA
O00222-2  146  KDASDVKCANGDPPIFTKPDKISGVIGAAASSVSIMVANIL
O00222-2  170  VIGAAASSVSIMVANILRLFKIPQISYASTAPELSDNTRYD
O00222-2  252  VEAFTQISREIGGVCIAQSQKIPREPRPGEFEKIIKRLLET
O00222-2  264  GVCIAQSQKIPREPRPGEFEKIIKRLLETPNARAVIMFANE
O00222-2  267  IAQSQKIPREPRPGEFEKIIKRLLETPNARAVIMFANEDDI
O00222-2  295  ARAVIMFANEDDIRRILEAAKKLNQSGHFLWIGSDSWGSKI
O00222-2  296  RAVIMFANEDDIRRILEAAKKLNQSGHFLWIGSDSWGSKIA
O00222-2  314  AKKLNQSGHFLWIGSDSWGSKIAPVYQQEEIAEGAVTILPK
O00222-2  334  KIAPVYQQEEIAEGAVTILPKRASIDGFDRYFRSRTLANNR
O00222-2  370  LANNRRNVWFAEFWEENFGCKLGSHGKRNSHIKKCTGLERI
O00222-2  376  NVWFAEFWEENFGCKLGSHGKRNSHIKKCTGLERIARDSSY
O00222-2  382  FWEENFGCKLGSHGKRNSHIKKCTGLERIARDSSYEQEGKV
O00222-2  383  WEENFGCKLGSHGKRNSHIKKCTGLERIARDSSYEQEGKVQ
O00222-2  401  IKKCTGLERIARDSSYEQEGKVQFVIDAVYSMAYALHNMHK
O00222-2  421  KVQFVIDAVYSMAYALHNMHKDLCPGYIGLCPRMSTIDGKE
O00222-2  440  HKDLCPGYIGLCPRMSTIDGKELLGYIRAVNFNGSAGTPVT
O00222-2  481  FNENGDAPGRYDIFQYQITNKSTEYKVIGHWTNQLHLKVED
O00222-2  486  DAPGRYDIFQYQITNKSTEYKVIGHWTNQLHLKVEDMQWAH
O00222-2  498  ITNKSTEYKVIGHWTNQLHLKVEDMQWAHREHTHPASVCSL
O00222-2  521  DMQWAHREHTHPASVCSLPCKPGERKKTVKGVPCCWHCERC
O00222-2  526  HREHTHPASVCSLPCKPGERKKTVKGVPCCWHCERCEGYNY
O00222-2  527  REHTHPASVCSLPCKPGERKKTVKGVPCCWHCERCEGYNYQ
O00222-2  530  THPASVCSLPCKPGERKKTVKGVPCCWHCERCEGYNYQVDE
O00222-2  576  CPLDQRPNMNRTGCQLIPIIKLEWHSPWAVVPVFVAILGII
O00222-2  669  SFRRVFLGLGMCFSYAALLTKTNRIHRIFEQGKKSVTAPKF
O00222-2  681  FSYAALLTKTNRIHRIFEQGKKSVTAPKFISPASQLVITFS
O00222-2  682  SYAALLTKTNRIHRIFEQGKKSVTAPKFISPASQLVITFSL
O00222-2  688  TKTNRIHRIFEQGKKSVTAPKFISPASQLVITFSLISVQLL
O00222-2  735  VVDPPHIIIDYGEQRTLDPEKARGVLKCDISDLSLICSLGY
O00222-2  741  IIIDYGEQRTLDPEKARGVLKCDISDLSLICSLGYSILLMV
O00222-2  769  LICSLGYSILLMVTCTVYAIKTRGVPETFNEAKPIGFTMYT
O00222-2  781  VTCTVYAIKTRGVPETFNEAKPIGFTMYTTCIIWLAFIPIF
O00222-2  810  TCIIWLAFIPIFFGTAQSAEKMYIQTTTLTVSMSLSASVSL
O00222-2  837  TLTVSMSLSASVSLGMLYMPKVYIIIFHPEQNVQKRKRSFK
O00222-2  851  GMLYMPKVYIIIFHPEQNVQKRKRSFKAVVTAATMQSKLIQ
O00222-2  853  LYMPKVYIIIFHPEQNVQKRKRSFKAVVTAATMQSKLIQKG
O00222-2  857  KVYIIIFHPEQNVQKRKRSFKAVVTAATMQSKLIQKGNDRP
O00222-2  868  NVQKRKRSFKAVVTAATMQSKLIQKGNDRPNGEVKSELCES
O00222-2  872  RKRSFKAVVTAATMQSKLIQKGNDRPNGEVKSELCESLETN
O00222-2  894  NDRPNGEVKSELCESLETNSKSSVEFPMVKSGSTSOOOOOO
O60479  8  OOOOOOOOOOOOOMSGSFDRKLSSILTDISSSLSCHAGSKD
O60479  27  RKLSSILTDISSSLSCHAGSKDSPTLPESSVTDLGYYSAPQ
O60479  83  YTYHHQFNLNGLAGTGAYSPKSEYTYGASYRQYGAYREQPL
O60479  125  AQDPVSVKEEPEAEVRMVNGKPKKVRKPRTIYSSYQLAALQ
O60479  127  DPVSVKEEPEAEVRMVNGKPKKVRKPRTIYSSYQLAALQRR
O60479  128  PVSVKEEPEAEVRMVNGKPKKVRKPRTIYSSYQLAALQRRF
O60479  131  VKEEPEAEVRMVNGKPKKVRKPRTIYSSYQLAALQRRFQKA
O60479  150  RKPRTIYSSYQLAALQRRFQKAQYLALPERAELAAQLGLTQ
O60479  174  LALPERAELAAQLGLTQTQVKIWFQNRRSKFKKLYKNGEVP
O60479  183  AAQLGLTQTQVKIWFQNRRSKFKKLYKNGEVPLEHSPNNSD
O60479  185  QLGLTQTQVKIWFQNRRSKFKKLYKNGEVPLEHSPNNSDSM
O60479  186  LGLTQTQVKIWFQNRRSKFKKLYKNGEVPLEHSPNNSDSMA
O60479  189  TQTQVKIWFQNRRSKFKKLYKNGEVPLEHSPNNSDSMACNS
O60566  5  OOOOOOOOOOOOOOOOMAAVKKEGGALSEAMSLEGDEWELS
O60566  6  OOOOOOOOOOOOOOOMAAVKKEGGALSEAMSLEGDEWELSK
O60566  26  KEGGALSEAMSLEGDEWELSKENVQPLRQGRIMSTLQGALA
O60566  59  STLQGALAQESACNNTLQQQKRAFEYEIRFYTGNDPLDVWD
O60566  94  PLDVWDRYISWTEQNYPQGGKESNMSTLLERAVEALQGEKR
O60566  113  GKESNMSTLLERAVEALQGEKRYYSDPRFLNLWLKLGRLCN
O60566  127  EALQGEKRYYSDPRFLNLWLKLGRLCNEPLDMYSYLHNQGI
O60566  170  SLAQFYISWAEEYEARENFRKADAIFQEGIQQKAEPLERLQ
O60566  182  YEARENFRKADAIFQEGIQQKAEPLERLQSQHRQFQARVSR
O60566  210  QSQHRQFQARVSRQTLLALEKEEEEEVFESSVPQRSTLAEL
O60566  231  EEEEEVFESSVPQRSTLAELKSKGKKTARAPIIRVGGALKA
O60566  233  EEEVFESSVPQRSTLAELKSKGKKTARAPIIRVGGALKAPS
O60566  235  EVFESSVPQRSTLAELKSKGKKTARAPIIRVGGALKAPSQN
O60566  236  VFESSVPQRSTLAELKSKGKKTARAPIIRVGGALKAPSQNR
O60566  289  NSRITVFDENADEASTAELSKPTVQPWIAPPMPRAKENELQ
O60566  304  TAELSKPTVQPWIAPPMPRAKENELQAGPWNTGRSLEHRPR
O60566  357  LPSFTPYVEETARQPVMTPCKIEPSINHILSTRKPGKEEGD
O60566  370  QPVMTPCKIEPSINHILSTRKPGKEEGDPLQRVQSHQQASE
O60566  373  MTPCKIEPSINHILSTRKPGKEEGDPLQRVQSHQQASEEKK
O60566  392  GKEEGDPLQRVQSHQQASEEKKEKMMYCKEKIYAGVGEFSF
O60566  393  KEEGDPLQRVQSHQQASEEKKEKMMYCKEKIYAGVGEFSFE
O60566  395  EGDPLQRVQSHQQASEEKKEKMMYCKEKIYAGVGEFSFEEI
O60566  400  QRVQSHQQASEEKKEKMMYCKEKIYAGVGEFSFEEIRAEVF
O60566  402  VQSHQQASEEKKEKMMYCKEKIYAGVGEFSFEEIRAEVFRK
O60566  422  KIYAGVGEFSFEEIRAEVFRKKLKEQREAELLTSAEKRAEM
O60566  423  IYAGVGEFSFEEIRAEVFRKKLKEQREAELLTSAEKRAEMQ
O60566  425  AGVGEFSFEEIRAEVFRKKLKEQREAELLTSAEKRAEMQKQ
O60566  438  EVFRKKLKEQREAELLTSAEKRAEMQKQIEEMEKKLKEIQT
O60566  444  LKEQREAELLTSAEKRAEMQKQIEEMEKKLKEIQTTQQERT
O60566  451  ELLTSAEKRAEMQKQIEEMEKKLKEIQTTQQERTGDQQEET
O60566  452  LLTSAEKRAEMQKQIEEMEKKLKEIQTTQQERTGDQQEETM
O60566  454  TSAEKRAEMQKQIEEMEKKLKEIQTTQQERTGDQQEETMPT
O60566  475  EIQTTQQERTGDQQEETMPTKETTKLQIASESQKIPGMTLS
O60566  479  TQQERTGDQQEETMPTKETTKLQIASESQKIPGMTLSSSVC
O60566  488  QEETMPTKETTKLQIASESQKIPGMTLSSSVCQVNCCARET
O60566  522  NCCARETSLAENIWQEQPHSKGPSVPFSIFDEFLLSEKKNK
O60566  539  PHSKGPSVPFSIFDEFLLSEKKNKSPPADPPRVLAQRRPLA
O60566  540  HSKGPSVPFSIFDEFLLSEKKNKSPPADPPRVLAQRRPLAV
O60566  542  KGPSVPFSIFDEFLLSEKKNKSPPADPPRVLAQRRPLAVLK
O60566  562  KSPPADPPRVLAQRRPLAVLKTSESITSNEDVSPDVCDEFT
O60566  629  CDFARAARFVSTPFHEIMSLKDLPSDPERLLPEEDLDVKTS
O60566  647  SLKDLPSDPERLLPEEDLDVKTSEDQQTACGTIYSQTLSIK
O60566  667  KTSEDQQTACGTIYSQTLSIKKLSPIIEDSREATHSSGFSG
O60566  668  TSEDQQTACGTIYSQTLSIKKLSPIIEDSREATHSSGFSGS
O60566  699  ATHSSGFSGSSASVASTSSIKCLQIPEKLELTNETSENPTQ
O60566  706  SGSSASVASTSSIKCLQIPEKLELTNETSENPTQSPWCSQY
O60566  732  ETSENPTQSPWCSQYRRQLLKSLPELSASAELCIEDRPMPK
O60566  752  KSLPELSASAELCIEDRPMPKLEIEKEIELGNEDYCIKREY
O60566  757  LSASAELCIEDRPMPKLEIEKEIELGNEDYCIKREYLICED
O60566  769  PMPKLEIEKEIELGNEDYCIKREYLICEDYKLFWVAPRNSA
O60566  779  IELGNEDYCIKREYLICEDYKLFWVAPRNSAELTVIKVSSQ
O60566  795  CEDYKLFWVAPRNSAELTVIKVSSQPVPWDFYINLKLKERL
O60566  810  ELTVIKVSSQPVPWDFYINLKLKERLNEDFDHFCSCYQYQD
O60566  812  TVIKVSSQPVPWDFYINLKLKERLNEDFDHFCSCYQYQDGC
O60566  875  THEITVLIIYNLLTIVEMLHKAEIVHGDLSPRCLILRNRIH
O60566  902  DLSPRCLILRNRIHDPYDCNKNNQALKIVDFSYSVDLRVQL
O60566  908  LILRNRIHDPYDCNKNNQALKIVDFSYSVDLRVQLDVFTLS
O60566  940  VQLDVFTLSGFRTVQILEGQKILANCSSPYQVDLFGIADLA
O60566  966  SSPYQVDLFGIADLAHLLLFKEHLQVFWDGSFWKLSQNISE
O60566  979  LAHLLLFKEHLQVFWDGSFWKLSQNISELKDGELWNKFFVR
O60566  988  HLQVFWDGSFWKLSQNISELKDGELWNKFFVRILNANDEAT
O60566  995  GSFWKLSQNISELKDGELWNKFFVRILNANDEATVSVLGEL
O60566  1033  GELAAEMNGVFDTTFQSHLNKALWKVGKLTSPGALLFQOOO
O60566  1037  AEMNGVFDTTFQSHLNKALWKVGKLTSPGALLFQOOOOOOO
O60566  1040  NGVFDTTFQSHLNKALWKVGKLTSPGALLFQOOOOOOOOOO
O75475-2  6  OOOOOOOOOOOOOOOMTRDFKPGDLIFAKMKGYPHWPARVD
O75475-2  14  OOOOOOOMTRDFKPGDLIFAKMKGYPHWPARVDEVPDGAVK
O75475-2  16  OOOOOMTRDFKPGDLIFAKMKGYPHWPARVDEVPDGAVKPP
O75475-2  34  KMKGYPHWPARVDEVPDGAVKPPTNKLPIFFFGTHETAFLG
O75475-2  39  PHWPARVDEVPDGAVKPPTNKLPIFFFGTHETAFLGPKDIF
O75475-2  56  PTNKLPIFFFGTHETAFLGPKDIFPYSENKEKYGKPNKRKG
O75475-2  65  FGTHETAFLGPKDIFPYSENKEKYGKPNKRKGFNEGLWEID
O75475-2  67  THETAFLGPKDIFPYSENKEKYGKPNKRKGFNEGLWEIDNN
O75475-2  70  TAFLGPKDIFPYSENKEKYGKPNKRKGFNEGLWEIDNNPKV
O75475-2  73  LGPKDIFPYSENKEKYGKPNKRKGFNEGLWEIDNNPKVKFS
O75475-2  75  PKDIFPYSENKEKYGKPNKRKGFNEGLWEIDNNPKVKFSSQ
O75475-2  89  GKPNKRKGFNEGLWEIDNNPKVKFSSQQAATKQSNASSDVE
O75475-2  91  PNKRKGFNEGLWEIDNNPKVKFSSQQAATKQSNASSDVEVE
O75475-2  100  GLWEIDNNPKVKFSSQQAATKQSNASSDVEVEEKETSVSKE
O75475-2  113  SSQQAATKQSNASSDVEVEEKETSVSKEDTDHEEKASNEDV
O75475-2  119  TKQSNASSDVEVEEKETSVSKEDTDHEEKASNEDVTKAVDI
O75475-2  127  DVEVEEKETSVSKEDTDHEEKASNEDVTKAVDITTPKAARR
O75475-2  135  TSVSKEDTDHEEKASNEDVTKAVDITTPKAARRGRKRKAEK
O75475-2  143  DHEEKASNEDVTKAVDITTPKAARRGRKRKAEKQVETEEAG
O75475-2  150  NEDVTKAVDITTPKAARRGRKRKAEKQVETEEAGVVTTATA
O75475-2  152  DVTKAVDITTPKAARRGRKRKAEKQVETEEAGVVTTATASV
O75475-2  155  KAVDITTPKAARRGRKRKAEKQVETEEAGVVTTATASVNLK
O75475-2  175  KQVETEEAGVVTTATASVNLKVSPKRGRPAATEVKIPKPRG
O75475-2  179  TEEAGVVTTATASVNLKVSPKRGRPAATEVKIPKPRGRPKM
O75475-2  189  TASVNLKVSPKRGRPAATEVKIPKPRGRPKMVKQPCPSESD
O75475-2  192  VNLKVSPKRGRPAATEVKIPKPRGRPKMVKQPCPSESDIIT
O75475-2  198  PKRGRPAATEVKIPKPRGRPKMVKQPCPSESDIITEEDKSK
O75475-2  201  GRPAATEVKIPKPRGRPKMVKQPCPSESDIITEEDKSKKKG
O75475-2  216  RPKMVKQPCPSESDIITEEDKSKKKGQEEKQPKKQPKKDEE
O75475-2  218  KMVKQPCPSESDIITEEDKSKKKGQEEKQPKKQPKKDEEGQ
O75475-2  219  MVKQPCPSESDIITEEDKSKKKGQEEKQPKKQPKKDEEGQK
O75475-2  220  VKQPCPSESDIITEEDKSKKKGQEEKQPKKQPKKDEEGQKE
O75475-2  225  PSESDIITEEDKSKKKGQEEKQPKKQPKKDEEGQKEEDKPR
O75475-2  228  SDIITEEDKSKKKGQEEKQPKKQPKKDEEGQKEEDKPRKEP
O75475-2  229  DIITEEDKSKKKGQEEKQPKKQPKKDEEGQKEEDKPRKEPD
O75475-2  232  TEEDKSKKKGQEEKQPKKQPKKDEEGQKEEDKPRKEPDKKE
O75475-2  233  EEDKSKKKGQEEKQPKKQPKKDEEGQKEEDKPRKEPDKKEG
O75475-2  239  KKGQEEKQPKKQPKKDEEGQKEEDKPRKEPDKKEGKKEVES
O75475-2  243  EEKQPKKQPKKDEEGQKEEDKPRKEPDKKEGKKEVESKRKN
O75475-2  246  QPKKQPKKDEEGQKEEDKPRKEPDKKEGKKEVESKRKNLAK
O75475-2  251  PKKDEEGQKEEDKPRKEPDKKEGKKEVESKRKNLAKTGVTS
O75475-2  255  EEGQKEEDKPRKEPDKKEGKKEVESKRKNLAKTGVTSTSDS
O75475-2  260  EEDKPRKEPDKKEGKKEVESKRKNLAKTGVTSTSDSEEEGD
O75475-2  262  DKPRKEPDKKEGKKEVESKRKNLAKTGVTSTSDSEEEGDDQ
O75475-2  266  KEPDKKEGKKEVESKRKNLAKTGVTSTSDSEEEGDDQEGEK
O75475-2  286  KTGVTSTSDSEEEGDDQEGEKKRKGGRNFQTAHRRNMLKGQ
O75475-2  287  TGVTSTSDSEEEGDDQEGEKKRKGGRNFQTAHRRNMLKGQH
O75475-2  289  VTSTSDSEEEGDDQEGEKKRKGGRNFQTAHRRNMLKGQHEK
O75475-2  304  GEKKRKGGRNFQTAHRRNMLKGQHEKEAADRKRKQEEQMET
O75475-2  309  KGGRNFQTAHRRNMLKGQHEKEAADRKRKQEEQMETEHQTT
O75475-2  315  QTAHRRNMLKGQHEKEAADRKRKQEEQMETEHQTTCNLQOO
O75475-2  317  AHRRNMLKGQHEKEAADRKRKQEEQMETEHQTTCNLQOOOO
O80982  5  OOOOOOOOOOOOOOOOMEELKVEMEEETVTFTGSVAASSSV
O80982  48  SSSPRPMEGLNETGPPPFLTKTYEMVEDPATDTVVSWSNGR
O80982  78  TDTVVSWSNGRNSFVVWDSHKFSTTLLPRYFKHSNFSSFIR
O80982  89  NSFVVWDSHKFSTTLLPRYFKHSNFSSFIRQLNTYGFRKID
O80982  107  YFKHSNFSSFIRQLNTYGFRKIDPDRWEFANEGFLAGQKHL
O80982  125  FRKIDPDRWEFANEGFLAGQKHLLKNIKRRRNMGLQNVNQQ
O80982  129  DPDRWEFANEGFLAGQKHLLKNIKRRRNMGLQNVNQQGSGM
O80982  132  RWEFANEGFLAGQKHLLKNIKRRRNMGLQNVNQQGSGMSCV
O80982  167  SGMSCVEVGQYGFDGEVERLKRDHGVLVAEVVRLRQQQHSS
O80982  188  RDHGVLVAEVVRLRQQQHSSKSQVAAMEQRLLVTEKRQQQM
O80982  203  QQHSSKSQVAAMEQRLLVTEKRQQQMMTFLAKALNNPNFVQ
O80982  214  MEQRLLVTEKRQQQMMTFLAKALNNPNFVQQFAVMSKEKKS
O80982  230  TFLAKALNNPNFVQQFAVMSKEKKSLFGLDVGRKRRLTSTP
O80982  232  LAKALNNPNFVQQFAVMSKEKKSLFGLDVGRKRRLTSTPSL
O80982  233  AKALNNPNFVQQFAVMSKEKKSLFGLDVGRKRRLTSTPSLG
O80982  243  QQFAVMSKEKKSLFGLDVGRKRRLTSTPSLGTMEENLLHDQ
O80982  269  TPSLGTMEENLLHDQEFDRMKDDMEMLFAAAIDDEANNSMP
O80982  291  DMEMLFAAAIDDEANNSMPTKEEQCLEAMNVMMRDGNLEAA
P05783  81  GGLATGIAGGLAGMGGIQNEKETMQSLNDRLASYLDRVRSL
P05783  111  LASYLDRVRSLETENRRLESKIREHLEKKGPQVRDWSHYFK
P05783  118  VRSLETENRRLESKIREHLEKKGPQVRDWSHYFKIIEDLRA
P05783  119  RSLETENRRLESKIREHLEKKGPQVRDWSHYFKIIEDLRAQ
P05783  131  KIREHLEKKGPQVRDWSHYFKIIEDLRAQIFANTVDNARIV
P05783  167  NARIVLQIDNARLAADDFRVKYETELAMRQSVENDIHGLRK
P05783  187  KYETELAMRQSVENDIHGLRKVIDDTNITRLQLETEIEALK
P05783  214  ITRLQLETEIEALKEELLFMKKNHEEEVKGLQAQIASSGLT
P05783  215  TRLQLETEIEALKEELLFMKKNHEEEVKGLQAQIASSGLTV
P05783  222  EIEALKEELLFMKKNHEEEVKGLQAQIASSGLTVEVDAPKS
P05783  241  VKGLQAQIASSGLTVEVDAPKSQDLAKIMADIRAQYDELAR
P05783  247  QIASSGLTVEVDAPKSQDLAKIMADIRAQYDELARKNREEL
P05783  262  SQDLAKIMADIRAQYDELARKNREELDKYWSQQIEESTTVV
P05783  269  MADIRAQYDELARKNREELDKYWSQQIEESTTVVTTQSAEV
P05783  317  TELRRTVQSLEIDLDSMRNLKASLENSLREVEARYALQMEQ
P05783  370  AQTRAEGQRQAQEYEALLNIKVKLEAEIATYRRLLEDGEDF
P05783  407  GEDFNLGDALDSSNSMQTIQKTTTRRIVDGKVVSETNDTKV
P05783  417  DSSNSMQTIQKTTTRRIVDGKVVSETNDTKVLRHOOOOOOO
P05783  426  QKTTTRRIVDGKVVSETNDTKVLRHOOOOOOOOOOOOOOOO
P05787  8  OOOOOOOOOOOOOMSIRVTQKSYKVSTSGPRAFSSRSYTSG
P05787  11  OOOOOOOOOOMSIRVTQKSYKVSTSGPRAFSSRSYTSGPGS
P05787  92  LLSPLVLEVDPNIQAVRTQEKEQIKTLNNKFASFIDKVRFL
P05787  96  LVLEVDPNIQAVRTQEKEQIKTLNNKFASFIDKVRFLEQQN
P05787  101  DPNIQAVRTQEKEQIKTLNNKFASFIDKVRFLEQQNKMLET
P05787  108  RTQEKEQIKTLNNKFASFIDKVRFLEQQNKMLETKWSLLQQ
P05787  117  TLNNKFASFIDKVRFLEQQNKMLETKWSLLQQQKTARSNMD
P05787  122  FASFIDKVRFLEQQNKMLETKWSLLQQQKTARSNMDNMFES
P05787  130  RFLEQQNKMLETKWSLLQQQKTARSNMDNMFESYINNLRRQ
P05787  158  NMFESYINNLRRQLETLGQEKLKLEAELGNMQGLVEDFKNK
P05787  160  FESYINNLRRQLETLGQEKLKLEAELGNMQGLVEDFKNKYE
P05787  176  QEKLKLEAELGNMQGLVEDFKNKYEDEINKRTEMENEFVLI
P05787  178  KLKLEAELGNMQGLVEDFKNKYEDEINKRTEMENEFVLIKK
P05787  185  LGNMQGLVEDFKNKYEDEINKRTEMENEFVLIKKDVDEAYM
P05787  197  NKYEDEINKRTEMENEFVLIKKDVDEAYMNKVELESRLEGL
P05787  198  KYEDEINKRTEMENEFVLIKKDVDEAYMNKVELESRLEGLT
P05787  207  TEMENEFVLIKKDVDEAYMNKVELESRLEGLTDEINFLRQL
P05787  264  VVLSMDNSRSLDMDSIIAEVKAQYEDIANRSRAEAESMYQI
P05787  295  RAEAESMYQIKYEELQSLAGKHGDDLRRTKTEISEMNRNIS
P05787  304  IKYEELQSLAGKHGDDLRRTKTEISEMNRNISRLQAEIEGL
P05787  325  TEISEMNRNISRLQAEIEGLKGQRASLEAAIADAEQRGELA
P05787  347  QRASLEAAIADAEQRGELAIKDANAKLSELEAALQRAKQDM
P05787  352  EAAIADAEQRGELAIKDANAKLSELEAALQRAKQDMARQLR
P05787  381  QRAKQDMARQLREYQELMNVKLALDIEIATYRKLLEGEESR
P05787  393  EYQELMNVKLALDIEIATYRKLLEGEESRLESGMQNMSIHT
P05787  414  LLEGEESRLESGMQNMSIHTKTTSGYAGGLSSAYGGLTSPG
P05787  464  GSGAGSSSFSRTSSSRAVVVKKIETRDGKLVSESSDVLPKO
P05787  465  SGAGSSSFSRTSSSRAVVVKKIETRDGKLVSESSDVLPKOO
P05787  472  FSRTSSSRAVVVKKIETRDGKLVSESSDVLPKOOOOOOOOO
P05787  483  VKKIETRDGKLVSESSDVLPKOOOOOOOOOOOOOOOOOOOO
P08727  81  YGGGYGGVLTASDGLLAGNEKLTMQNLNDRLASYLDKVRAL
P08727  97  AGNEKLTMQNLNDRLASYLDKVRALEAANGELEVKIRDWYQ
P08727  111  LASYLDKVRALEAANGELEVKIRDWYQKQGPGPSRDYSHYY
P08727  118  VRALEAANGELEVKIRDWYQKQGPGPSRDYSHYYTTIQDLR
P08727  140  GPGPSRDYSHYYTTIQDLRDKILGATIENSRIVLQIDNARL
P08727  168  NSRIVLQIDNARLAADDFRTKFETEQALRMSVEADINGLRR
P08727  215  LARTDLEMQIEGLKEELAYLKKNHEEEISTLRGQVGGQVSV
P08727  216  ARTDLEMQIEGLKEELAYLKKNHEEEISTLRGQVGGQVSVE
P08727  247  GQVGGQVSVEVDSAPGTDLAKILSDMRSQYEVMAEQNRKDA
P08727  265  LAKILSDMRSQYEVMAEQNRKDAEAWFTSRTEELNREVAGH
P08727  317  TDLRRTLQGLEIELQSQLSMKAALEDTLAETEARFGAQLAH
P08727  370  GDVRADSERQNQEYQRLMDIKSRLEQEIATYRSLLEGQEDH
P08727  398  ATYRSLLEGQEDHYNNLSASKVLOOOOOOOOOOOOOOOOOO
P28324  17  OOOOMDSAITLWQFLLQLLQKPQNKHMICWTSNDGQFKLLQ
P28324  21  MDSAITLWQFLLQLLQKPQNKHMICWTSNDGQFKLLQAEEV
P28324  34  LLQKPQNKHMICWTSNDGQFKLLQAEEVARLWGIRKNKPNM
P28324  49  NDGQFKLLQAEEVARLWGIRKNKPNMNYDKLSRALRYYYVK
P28324  51  GQFKLLQAEEVARLWGIRKNKPNMNYDKLSRALRYYYVKNI
P28324  58  AEEVARLWGIRKNKPNMNYDKLSRALRYYYVKNIIKKVNGQ
P28324  69  KNKPNMNYDKLSRALRYYYVKNIIKKVNGQKFVYKFVSYPE
P28324  73  NMNYDKLSRALRYYYVKNIIKKVNGQKFVYKFVSYPEILNM
P28324  74  MNYDKLSRALRYYYVKNIIKKVNGQKFVYKFVSYPEILNMD
P28324  79  LSRALRYYYVKNIIKKVNGQKFVYKFVSYPEILNMDPMTVG
P28324  83  LRYYYVKNIIKKVNGQKFVYKFVSYPEILNMDPMTVGRIEG
P28324  118  VGRIEGDCESLNFSEVSSSSKDVENGGKDKPPQPGAKTSSR
P28324  125  CESLNFSEVSSSSKDVENGGKDKPPQPGAKTSSRNDYIHSG
P28324  127  SLNFSEVSSSSKDVENGGKDKPPQPGAKTSSRNDYIHSGLY
P28324  134  SSSSKDVENGGKDKPPQPGAKTSSRNDYIHSGLYSSFTLNS
P28324  161  YIHSGLYSSFTLNSLNSSNVKLFKLIKTENPAEKLAEKKSP
P28324  164  SGLYSSFTLNSLNSSNVKLFKLIKTENPAEKLAEKKSPQEP
P28324  174  SLNSSNVKLFKLIKTENPAEKLAEKKSPQEPTPSVIKFVTT
P28324  178  SNVKLFKLIKTENPAEKLAEKKSPQEPTPSVIKFVTTPSKK
P28324  179  NVKLFKLIKTENPAEKLAEKKSPQEPTPSVIKFVTTPSKKP
P28324  190  NPAEKLAEKKSPQEPTPSVIKFVTTPSKKPPVEPVAATISI
P28324  197  EKKSPQEPTPSVIKFVTTPSKKPPVEPVAATISIGPSISPS
P28324  198  KKSPQEPTPSVIKFVTTPSKKPPVEPVAATISIGPSISPSS
P28324  232  PSISPSSEETIQALETLVSPKLPSLEAPTSASNVMTAFATT
P28324  301  DIDSVASQPMELPENLSLEPKDQDSVLLEKDKVNNSSRSKK
P28324  310  MELPENLSLEPKDQDSVLLEKDKVNNSSRSKKPKGLELAPT
P28324  312  LPENLSLEPKDQDSVLLEKDKVNNSSRSKKPKGLELAPTLV
P28324  320  PKDQDSVLLEKDKVNNSSRSKKPKGLELAPTLVITSSDPSP
P28324  321  KDQDSVLLEKDKVNNSSRSKKPKGLELAPTLVITSSDPSPL
P28324  323  QDSVLLEKDKVNNSSRSKKPKGLELAPTLVITSSDPSPLGI
P28324  430  FTLSGLDGPSTPGPFSPDLQKTOOOOOOOOOOOOOOOOOOO
P29590  65  APASEEEFQFLRCQQCQAEAKCPKLLPCLHTLCSGCLEASG
P29590  68  SEEEFQFLRCQQCQAEAKCPKLLPCLHTLCSGCLEASGMQC
P29590  133  QRRLSVYRQIVDAQAVCTRCKESADFWCFECEQLLCAKCFE
P29590  150  TRCKESADFWCFECEQLLCAKCFEAHQWFLKHEARPLAELR
P29590  160  CFECEQLLCAKCFEAHQWFLKHEARPLAELRNQSVREFLDG
P29590  183  ARPLAELRNQSVREFLDGTRKTNNIFCSNPNHRTPTLTSIY
P29590  209  CSNPNHRTPTLTSIYCRGCSKPLCCSCALLDSSHSELKCDI
P29590  226  GCSKPLCCSCALLDSSHSELKCDISAEIQQRQEELDAMTQA
P29590  337  GRLDAVLQRIRTGSALVQRMKCYASDQEVLDMHGFLRQALC
P29590  394  DGFDEFKVRLQDLSSCITQGKDAAVSKKASPEAASTPRDPI
P29590  401  VRLQDLSSCITQGKDAAVSKKASPEAASTPRDPIDVDLPEE
P29590  426  AASTPRDPIDVDLPEEAERVKAQVQALGLAEAQPMAVVQSV
P29590  460  MAVVQSVPGAHPVPVYAFSIKGPSYGEDVSNTTTAQKRKCS
P29590  476  AFSIKGPSYGEDVSNTTTAQKRKCSQTQCPRKVIKMESEEG
P29590  478  SIKGPSYGEDVSNTTTAQKRKCSQTQCPRKVIKMESEEGKE
P29590  487  DVSNTTTAQKRKCSQTQCPRKVIKMESEEGKEARLARSSPE
P29590  490  NTTTAQKRKCSQTQCPRKVIKMESEEGKEARLARSSPEQPR
P29590  515  EGKEARLARSSPEQPRPSTSKAVSPPHLDGPPSPRSPVIGS
P29590  616  LDENLADPQAEDRPLVFFDLKIDNETQKISQLAAVNRESKF
P29590  623  PQAEDRPLVFFDLKIDNETQKISQLAAVNRESKFRVVIQPE
P29590  635  LKIDNETQKISQLAAVNRESKFRVVIQPEAFFSIYSKAVSL
P29590  651  NRESKFRVVIQPEAFFSIYSKAVSLEVGLQHFLSFLSSMRR
P29590  678  GLQHFLSFLSSMRRPILACYKLWGPGLPNFFRALEDINRLW
P29590  725  SGFLAALPLIRERVPGASSFKLKNLAQTYLARNMSERSAMA
P29590  727  FLAALPLIRERVPGASSFKLKNLAQTYLARNMSERSAMAAV
P29590  821  HNVSFMELLSAHRRDRQGGLKKYSRYLSLQTTTLPPAQPAF
P29590  822  NVSFMELLSAHRRDRQGGLKKYSRYLSLQTTTLPPAQPAFN
P32121  4  OOOOOOOOOOOOOOOOOMGEKPGTRVFKKSSPNCKLTVYLG
P32121  11  OOOOOOOOOOMGEKPGTRVFKKSSPNCKLTVYLGKRDFVDH
P32121  12  OOOOOOOOOMGEKPGTRVFKKSSPNCKLTVYLGKRDFVDHL
P32121  18  OOOMGEKPGTRVFKKSSPNCKLTVYLGKRDFVDHLDKVDPV
P32121  25  PGTRVFKKSSPNCKLTVYLGKRDFVDHLDKVDPVDGVVLVD
P32121  34  SPNCKLTVYLGKRDFVDHLDKVDPVDGVVLVDPDYLKDRKV
P32121  50  DHLDKVDPVDGVVLVDPDYLKDRKVFVTLTCAFRYGREDLD
P32121  53  DKVDPVDGVVLVDPDYLKDRKVFVTLTCAFRYGREDLDVLG
P32121  78  LTCAFRYGREDLDVLGLSFRKDLFIATYQAFPPVPNPPRPP
P32121  108  FPPVPNPPRPPTRLQDRLLRKLGQHAHPFFFTIPQNLPCSV
P32121  139  TIPQNLPCSVTLQPGPEDTGKACGVDFEIRAFCAKSLEEKS
P32121  153  GPEDTGKACGVDFEIRAFCAKSLEEKSHKRNSVRLVIRKVQ
P32121  158  GKACGVDFEIRAFCAKSLEEKSHKRNSVRLVIRKVQFAPEK
P32121  161  CGVDFEIRAFCAKSLEEKSHKRNSVRLVIRKVQFAPEKPGP
P32121  171  CAKSLEEKSHKRNSVRLVIRKVQFAPEKPGPQPSAETTRHF
P32121  178  KSHKRNSVRLVIRKVQFAPEKPGPQPSAETTRHFLMSDRSL
P32121  206  ETTRHFLMSDRSLHLEASLDKELYYHGEPLNVNVHVTNNST
P32121  227  ELYYHGEPLNVNVHVTNNSTKTVKKIKVSVRQYADICLFST
P32121  230  YHGEPLNVNVHVTNNSTKTVKKIKVSVRQYADICLFSTAQY
P32121  231  HGEPLNVNVHVTNNSTKTVKKIKVSVRQYADICLFSTAQYK
P32121  233  EPLNVNVHVTNNSTKTVKKIKVSVRQYADICLFSTAQYKCP
P32121  251  KIKVSVRQYADICLFSTAQYKCPVAQLEQDDQVSPSSTFCK
P32121  271  KCPVAQLEQDDQVSPSSTFCKVYTITPLLSDNREKRGLALD
P32121  285  PSSTFCKVYTITPLLSDNREKRGLALDGKLKHEDTNLASST
P32121  293  YTITPLLSDNREKRGLALDGKLKHEDTNLASSTIVKEGANK
P32121  295  ITPLLSDNREKRGLALDGKLKHEDTNLASSTIVKEGANKEV
P32121  308  LALDGKLKHEDTNLASSTIVKEGANKEVLGILVSYRVKVKL
P32121  313  KLKHEDTNLASSTIVKEGANKEVLGILVSYRVKVKLVVSRG
P32121  325  TIVKEGANKEVLGILVSYRVKVKLVVSRGGDVSVELPFVLM
P32121  327  VKEGANKEVLGILVSYRVKVKLVVSRGGDVSVELPFVLMHP
P32121  348  LVVSRGGDVSVELPFVLMHPKPHDHIPLPRPQSAAPETDVP
P32121  397  DTNYATDDDIVFEDFARLRLKGMKDDDYDDQLCOOOOOOOO
P42582  15  OOOOOOMFPSPALTPTPFSVKDILNLEQQQRSLASGDLSAR
P42582  80  AAASGLAELRAEMGPAPSPPKCSPAFPAAPTFYPGAYGDPD
P42582  103  PAFPAAPTFYPGAYGDPDPAKDPRADKKELCALQKAVELDK
P42582  109  PTFYPGAYGDPDPAKDPRADKKELCALQKAVELDKAETDGA
P42582  110  TFYPGAYGDPDPAKDPRADKKELCALQKAVELDKAETDGAE
P42582  117  GDPDPAKDPRADKKELCALQKAVELDKAETDGAERPRARRR
P42582  123  KDPRADKKELCALQKAVELDKAETDGAERPRARRRRKPRVL
P42582  139  VELDKAETDGAERPRARRRRKPRVLFSQAQVYELERRFKQQ
P42582  157  RRKPRVLFSQAQVYELERRFKQQRYLSAPERDQLASVLKLT
P42582  175  RFKQQRYLSAPERDQLASVLKLTSTQVKIWFQNRRYKCKRQ
P42582  182  LSAPERDQLASVLKLTSTQVKIWFQNRRYKCKRQRQDQTLE
P42582  191  ASVLKLTSTQVKIWFQNRRYKCKRQRQDQTLELLGPPPPPA
P42582  193  VLKLTSTQVKIWFQNRRYKCKRQRQDQTLELLGPPPPPARR
P42582  224  LGPPPPPARRIAVPVLVRDGKPCLGDPAAYAPAYGVGLNAY
P61956  5  OOOOOOOOOOOOOOOOMADEKPKEGVKTENNDHINLKVAGQ
P61956  7  OOOOOOOOOOOOOOMADEKPKEGVKTENNDHINLKVAGQDG
P61956  21  MADEKPKEGVKTENNDHINLKVAGQDGSVVQFKIKRHTPLS
P61956  33  ENNDHINLKVAGQDGSVVQFKIKRHTPLSKLMKAYCERQGL
P61956  35  NDHINLKVAGQDGSVVQFKIKRHTPLSKLMKAYCERQGLSV
P61956  42  VAGQDGSVVQFKIKRHTPLSKLMKAYCERQGLSVRQIRFRF
P61956  45  QDGSVVQFKIKRHTPLSKLMKAYCERQGLSVRQIRFRFDGQ
P63165  16  OOOOOMSDQEAKPSTEDLGDKKEGEYIKLKVIGQDSSEIHF
P63165  17  OOOOMSDQEAKPSTEDLGDKKEGEYIKLKVIGQDSSEIHFK
P63165  23  DQEAKPSTEDLGDKKEGEYIKLKVIGQDSSEIHFKVKMTTH
P63165  25  EAKPSTEDLGDKKEGEYIKLKVIGQDSSEIHFKVKMTTHLK
P63165  37  KEGEYIKLKVIGQDSSEIHFKVKMTTHLKKLKESYCQRQGV
P63165  39  GEYIKLKVIGQDSSEIHFKVKMTTHLKKLKESYCQRQGVPM
P63165  45  KVIGQDSSEIHFKVKMTTHLKKLKESYCQRQGVPMNSLRFL
P63165  46  VIGQDSSEIHFKVKMTTHLKKLKESYCQRQGVPMNSLRFLF
P63165  48  GQDSSEIHFKVKMTTHLKKLKESYCQRQGVPMNSLRFLFEG
P63165  78  PMNSLRFLFEGQRIADNHTPKELGMEEEDVIEVYQEQTGGH
Q13330  32  VYFENSSSNPYLIRRIEELNKTANGNVEAKVVCFYRRRDIS
Q13330  41  PYLIRRIEELNKTANGNVEAKVVCFYRRRDISSTLIALADK
Q13330  61  KVVCFYRRRDISSTLIALADKHATLSVCYKAGPGADNGEEG
Q13330  70  DISSTLIALADKHATLSVCYKAGPGADNGEEGEIEEEMENP
Q13330  98  GEEGEIEEEMENPEMVDLPEKLKHQLRHRELFLSRQLESLP
Q13330  100  EGEIEEEMENPEMVDLPEKLKHQLRHRELFLSRQLESLPAT
Q13330  125  HRELFLSRQLESLPATHIRGKCSVTLLNETESLKSYLERED
Q13330  138  PATHIRGKCSVTLLNETESLKSYLEREDFFFYSLVYDPQQK
Q13330  158  KSYLEREDFFFYSLVYDPQQKTLLADKGEIRVGNRYQADIT
Q13330  164  EDFFFYSLVYDPQQKTLLADKGEIRVGNRYQADITDLLKEG
Q13330  182  ADKGEIRVGNRYQADITDLLKEGEEDGRDQSRLETQVWEAH
Q13330  208  GRDQSRLETQVWEAHNPLTDKQIDQFLVVARSVGTFARALD
Q13330  260  MSAAAASRDITLFHAMDTLHKNIYDISKAISALVPQGGPVL
Q13330  267  RDITLFHAMDTLHKNIYDISKAISALVPQGGPVLCRDEMEE
Q13330  302  RDEMEEWSASEANLFEEALEKYGKDFTDIQQDFLPWKSLTS
Q13330  305  MEEWSASEANLFEEALEKYGKDFTDIQQDFLPWKSLTSIIE
Q13330  318  EALEKYGKDFTDIQQDFLPWKSLTSIIEYYYMWKTTDRYVQ
Q13330  331  QQDFLPWKSLTSIIEYYYMWKTTDRYVQQKRLKAAEAESKL
Q13330  340  LTSIIEYYYMWKTTDRYVQQKRLKAAEAESKLKQVYIPNYN
Q13330  343  IIEYYYMWKTTDRYVQQKRLKAAEAESKLKQVYIPNYNKPN
Q13330  350  WKTTDRYVQQKRLKAAEAESKLKQVYIPNYNKPNPNQISVN
Q13330  352  TTDRYVQQKRLKAAEAESKLKQVYIPNYNKPNPNQISVNNV
Q13330  361  RLKAAEAESKLKQVYIPNYNKPNPNQISVNNVKAGVVNGTG
Q13330  373  QVYIPNYNKPNPNQISVNNVKAGVVNGTGAPGQSPGAGRAC
Q13330  425  YSWGPPNMQCRLCASCWTYWKKYGGLKMPTRLDGERPGPNR
Q13330  426  SWGPPNMQCRLCASCWTYWKKYGGLKMPTRLDGERPGPNRS
Q13330  431  NMQCRLCASCWTYWKKYGGLKMPTRLDGERPGPNRSNMSPH
Q13330  462  GPNRSNMSPHGLPARSSGSPKFAMKTRQAFYLHTTKLTRIA
Q13330  466  SNMSPHGLPARSSGSPKFAMKTRQAFYLHTTKLTRIARRLC
Q13330  477  SSGSPKFAMKTRQAFYLHTTKLTRIARRLCREILRPWHAAR
Q13330  527  AIKAECTARLPEASQSPLVLKQAVRKPLEAVLRYLETHPRP
Q13330  532  CTARLPEASQSPLVLKQAVRKPLEAVLRYLETHPRPPKPDP
Q13330  549  AVRKPLEAVLRYLETHPRPPKPDPVKSVSSVLSSLTPAKVA
Q13330  554  LEAVLRYLETHPRPPKPDPVKSVSSVLSSLTPAKVAPVINN
Q13330  567  PPKPDPVKSVSSVLSSLTPAKVAPVINNGSPTILGKRSYEQ
Q13330  582  SLTPAKVAPVINNGSPTILGKRSYEQHNGVDGNMKKRLLMP
Q13330  596  SPTILGKRSYEQHNGVDGNMKKRLLMPSRGLANHGQARHMG
Q13330  597  PTILGKRSYEQHNGVDGNMKKRLLMPSRGLANHGQARHMGP
Q13330  626  LANHGQARHMGPSRNLLLNGKSYPTKVRLIRGGSLPPVKRR
Q13330  631  QARHMGPSRNLLLNGKSYPTKVRLIRGGSLPPVKRRRMNWI
Q13330  644  NGKSYPTKVRLIRGGSLPPVKRRRMNWIDAPDDVFYMATEE
Q13330  667  RMNWIDAPDDVFYMATEETRKIRKLLSSSETKRAARRPYKP
Q13330  670  WIDAPDDVFYMATEETRKIRKLLSSSETKRAARRPYKPIAL
Q13330  678  FYMATEETRKIRKLLSSSETKRAARRPYKPIALRQSQALPP
Q13330  686  RKIRKLLSSSETKRAARRPYKPIALRQSQALPPRPPPPAPV
Q9NX24  3  OOOOOOOOOOOOOOOOOOMTKIKADPDGPEAQAEACSGERT
Q9NX24  46  ELLVNQNPIAQPLASRRLTRKLYKCIKKAVKQKQIRRGVKE
Q9NX24  49  VNQNPIAQPLASRRLTRKLYKCIKKAVKQKQIRRGVKEVQK
Q9NX24  52  NPIAQPLASRRLTRKLYKCIKKAVKQKQIRRGVKEVQKFVN
Q9NX24  53  PIAQPLASRRLTRKLYKCIKKAVKQKQIRRGVKEVQKFVNK
Q9NX24  56  QPLASRRLTRKLYKCIKKAVKQKQIRRGVKEVQKFVNKGEK
Q9NX24  58  LASRRLTRKLYKCIKKAVKQKQIRRGVKEVQKFVNKGEKGI
Q9NX24  65  RKLYKCIKKAVKQKQIRRGVKEVQKFVNKGEKGIMVLAGDT
Q9NX24  69  KCIKKAVKQKQIRRGVKEVQKFVNKGEKGIMVLAGDTLPIE
Q9NX24  73  KAVKQKQIRRGVKEVQKFVNKGEKGIMVLAGDTLPIEVYCH
Q9NX24  76  KQKQIRRGVKEVQKFVNKGEKGIMVLAGDTLPIEVYCHLPV
Q9NX24  111  YCHLPVMCEDRNLPYVYIPSKTDLGAAAGSKRPTCVIMVKP
Q9NX24  121  RNLPYVYIPSKTDLGAAAGSKRPTCVIMVKPHEEYQEAYDE
Q9NX24  130  SKTDLGAAAGSKRPTCVIMVKPHEEYQEAYDECLEEVQSLP
Q9Y2X3  15  OOOOOOMLVLFETSVGYAIFKVLNEKKLQEVDSLWKEFETP
Q9Y2X3  20  OMLVLFETSVGYAIFKVLNEKKLQEVDSLWKEFETPEKANK
Q9Y2X3  21  MLVLFETSVGYAIFKVLNEKKLQEVDSLWKEFETPEKANKI
Q9Y2X3  30  GYAIFKVLNEKKLQEVDSLWKEFETPEKANKIVKLKHFEKF
Q9Y2X3  37  LNEKKLQEVDSLWKEFETPEKANKIVKLKHFEKFQDTAEAL
Q9Y2X3  40  KKLQEVDSLWKEFETPEKANKIVKLKHFEKFQDTAEALAAF
Q9Y2X3  43  QEVDSLWKEFETPEKANKIVKLKHFEKFQDTAEALAAFTAL
Q9Y2X3  45  VDSLWKEFETPEKANKIVKLKHFEKFQDTAEALAAFTALME
Q9Y2X3  49  WKEFETPEKANKIVKLKHFEKFQDTAEALAAFTALMEGKIN
Q9Y2X3  67  FEKFQDTAEALAAFTALMEGKINKQLKKVLKKIVKEAHEPL
Q9Y2X3  70  FQDTAEALAAFTALMEGKINKQLKKVLKKIVKEAHEPLAVA
Q9Y2X3  73  TAEALAAFTALMEGKINKQLKKVLKKIVKEAHEPLAVADAK
Q9Y2X3  74  AEALAAFTALMEGKINKQLKKVLKKIVKEAHEPLAVADAKL
Q9Y2X3  77  LAAFTALMEGKINKQLKKVLKKIVKEAHEPLAVADAKLGGV
Q9Y2X3  78  AAFTALMEGKINKQLKKVLKKIVKEAHEPLAVADAKLGGVI
Q9Y2X3  81  TALMEGKINKQLKKVLKKIVKEAHEPLAVADAKLGGVIKEK
Q9Y2X3  93  KKVLKKIVKEAHEPLAVADAKLGGVIKEKLNLSCIHSPVVN
Q9Y2X3  99  IVKEAHEPLAVADAKLGGVIKEKLNLSCIHSPVVNELMRGI
Q9Y2X3  101  KEAHEPLAVADAKLGGVIKEKLNLSCIHSPVVNELMRGIRS
Q9Y2X3  152  PREMAAMCLGLAHSLSRYRLKFSADKVDTMIVQAISLLDDL
Q9Y2X3  157  AMCLGLAHSLSRYRLKFSADKVDTMIVQAISLLDDLDKELN
Q9Y2X3  174  SADKVDTMIVQAISLLDDLDKELNNYIMRCREWYGWHFPEL
Q9Y2X3  196  LNNYIMRCREWYGWHFPELGKIISDNLTYCKCLQKVGDRKN
Q9Y2X3  206  WYGWHFPELGKIISDNLTYCKCLQKVGDRKNYASAKLSELL
Q9Y2X3  210  HFPELGKIISDNLTYCKCLQKVGDRKNYASAKLSELLPEEV
Q9Y2X3  215  GKIISDNLTYCKCLQKVGDRKNYASAKLSELLPEEVEAEVK
Q9Y2X3  221  NLTYCKCLQKVGDRKNYASAKLSELLPEEVEAEVKAAAEIS
Q9Y2X3  235  KNYASAKLSELLPEEVEAEVKAAAEISMGTEVSEEDICNIL
Q9Y2X3  310  VGELVGARLIAHAGSLLNLAKHAASTVQILGAEKALFRALK
Q9Y2X3  323  GSLLNLAKHAASTVQILGAEKALFRALKSRRDTPKYGLIYH
Q9Y2X3  330  KHAASTVQILGAEKALFRALKSRRDTPKYGLIYHASLVGQT
Q9Y2X3  337  QILGAEKALFRALKSRRDTPKYGLIYHASLVGQTSPKHKGK
Q9Y2X3  353  RDTPKYGLIYHASLVGQTSPKHKGKISRMLAAKTVLAIRYD
Q9Y2X3  355  TPKYGLIYHASLVGQTSPKHKGKISRMLAAKTVLAIRYDAF
Q9Y2X3  357  KYGLIYHASLVGQTSPKHKGKISRMLAAKTVLAIRYDAFGE
Q9Y2X3  365  SLVGQTSPKHKGKISRMLAAKTVLAIRYDAFGEDSSSAMGV
Q9Y2X3  390  IRYDAFGEDSSSAMGVENRAKLEARLRTLEDRGIRKISGTG
Q9Y2X3  405  VENRAKLEARLRTLEDRGIRKISGTGKALAKTEKYEHKSEV
Q9Y2X3  411  LEARLRTLEDRGIRKISGTGKALAKTEKYEHKSEVKTYDPS
Q9Y2X3  415  LRTLEDRGIRKISGTGKALAKTEKYEHKSEVKTYDPSGDST
Q9Y2X3  418  LEDRGIRKISGTGKALAKTEKYEHKSEVKTYDPSGDSTLPT
Q9Y2X3  422  GIRKISGTGKALAKTEKYEHKSEVKTYDPSGDSTLPTCSKK
Q9Y2X3  426  ISGTGKALAKTEKYEHKSEVKTYDPSGDSTLPTCSKKRKIE
Q9Y2X3  441  HKSEVKTYDPSGDSTLPTCSKKRKIEQVDKEDEITEKKAKK
Q9Y2X3  442  KSEVKTYDPSGDSTLPTCSKKRKIEQVDKEDEITEKKAKKA
Q9Y2X3  444  EVKTYDPSGDSTLPTCSKKRKIEQVDKEDEITEKKAKKAKI
Q9Y2X3  450  PSGDSTLPTCSKKRKIEQVDKEDEITEKKAKKAKIKVKVEE
Q9Y2X3  457  PTCSKKRKIEQVDKEDEITEKKAKKAKIKVKVEEEEEEKVA
Q9Y2X3  458  TCSKKRKIEQVDKEDEITEKKAKKAKIKVKVEEEEEEKVAE
Q9Y2X3  460  SKKRKIEQVDKEDEITEKKAKKAKIKVKVEEEEEEKVAEEE
Q9Y2X3  461  KKRKIEQVDKEDEITEKKAKKAKIKVKVEEEEEEKVAEEEE
Q9Y2X3  463  RKIEQVDKEDEITEKKAKKAKIKVKVEEEEEEKVAEEEETS
Q9Y2X3  465  IEQVDKEDEITEKKAKKAKIKVKVEEEEEEKVAEEEETSVK
Q9Y2X3  475  TEKKAKKAKIKVKVEEEEEEKVAEEEETSVKKKKKRGKKKH
Q9Y2X3  485  KVKVEEEEEEKVAEEEETSVKKKKKRGKKKHIKEEPLSEEE
Q9Y2X3  486  VKVEEEEEEKVAEEEETSVKKKKKRGKKKHIKEEPLSEEEP
Q9Y2X3  487  KVEEEEEEKVAEEEETSVKKKKKRGKKKHIKEEPLSEEEPC
Q9Y2X3  488  VEEEEEEKVAEEEETSVKKKKKRGKKKHIKEEPLSEEEPCT
Q9Y2X3  489  EEEEEEKVAEEEETSVKKKKKRGKKKHIKEEPLSEEEPCTS
Q9Y2X3  492  EEEKVAEEEETSVKKKKKRGKKKHIKEEPLSEEEPCTSTAI
Q9Y2X3  493  EEKVAEEEETSVKKKKKRGKKKHIKEEPLSEEEPCTSTAIA
Q9Y2X3  494  EKVAEEEETSVKKKKKRGKKKHIKEEPLSEEEPCTSTAIAS
Q9Y2X3  517  KEEPLSEEEPCTSTAIASPEKKKKKKKKRENEDOOOOOOOO
Q9Y2X3  518  EEPLSEEEPCTSTAIASPEKKKKKKKKRENEDOOOOOOOOO
Q9Y2X3  519  EPLSEEEPCTSTAIASPEKKKKKKKKRENEDOOOOOOOOOO
Q9Y2X3  520  PLSEEEPCTSTAIASPEKKKKKKKKRENEDOOOOOOOOOOO
Q9Y2X3  521  LSEEEPCTSTAIASPEKKKKKKKKRENEDOOOOOOOOOOOO
Q9Y2X3  522  SEEEPCTSTAIASPEKKKKKKKKRENEDOOOOOOOOOOOOO
Q9Y2X3  523  EEEPCTSTAIASPEKKKKKKKKRENEDOOOOOOOOOOOOOO
Q9Y2X3  524  EEPCTSTAIASPEKKKKKKKKRENEDOOOOOOOOOOOOOOO
